# Supplementary material for: Complete genome sequence and transcriptomics analyses reveal pigment biosynthesis and regulatory mechanisms in an industrial strain, Monascus purpureus YY-1
Source: Sci Rep. 2015 Feb 9;5:8331. doi: 10.1038/srep08331 (PMC4321180; doi:10.1038/srep08331)
Supplement: Supplementary Information — Dataset 1 [file srep08331-s2.xls]

## Sheet: Sheet1
Data S1 General features of the M.purpureus YY-1 genome and other fungus
Elements	A. clavatus	A. flavus	A. fumigatus	A. nidulans	A. niger	A. oryzae	A. terreus	N. fischeri	P. chrysogenum	P. marneffei	P. stipitatus	M. purpureus
Length of genome assembly (Mb)	27.9	36.8	28.8	30.1	34.9	36.5	29.2	31.8	31.3	28.5	35.6	24.1
GC content (%)	49.2	48.3	49.8	50.3	50.3	48.3	52.9	49.5	48.8	46.7	46.1	49
Number of protein-coding genes	9141	13502	9650	10534	14086	12818	10401	10395	12792	10664	13252	7491
Average gene length (bp)	1897.07	1837.69	1926.96	1977.97	1911.56	1874.44	1891.74	1895.17	1858.94	1960.7	1969.74	1744.35
GC content of protein-coding genes (%)	54.1	50.9	52.9	52.4	53	50.9	55.5	53	52	48.8	48.1	52
Average number of exons per gene	3.1	2.98	3.19	3.16	2.62	3.11	3.5	3.29	2.61	2.83	2.65	3.19
Average exon size (bp)	485.475	453.568	478.469	473.045	475.706	458.267	465.155	473.772	480.658	497.023	486.286	491
Average coding sequence size (bp)	1503.21	1351.23	1524.46	1494.26	1248.23	1425.75	1628.96	1556.68	1258.53	1404.98	1288.55	1567.49
Average intron size (bp)	106.068	112.657	112.926	118.546	107.949	113.046	101.838	115.674	111.069	114.974	129.289	82
Average size of intergenic regions (bp)	1309.52	1135.83	1202.9	1088.82	1022.54	1172.33	923.369	1227.33	976.421	1032.94	1150.36	1701
Repeat sequence (%)	0.0223	1.02	0.82	0.69	1.46	0.96	1.11	0.85	0.88	1.17	0.91	2.47
Gene density (genes/kb)	0.328215	0.366607	0.334954	0.350333	0.404151	0.350724	0.355824	0.327289	0.409724	0.374603	0.372682	0.31
Genome reduction ratio (%)	0.136	0.345	0.163	0.199	0.309	0.4	0.175	0.242	0.23	0.154	0.323
