# Supplementary material for: Complete genome sequence and transcriptomics analyses reveal pigment biosynthesis and regulatory mechanisms in an industrial strain, Monascus purpureus YY-1
Source: Sci Rep. 2015 Feb 9;5:8331. doi: 10.1038/srep08331 (PMC4321180; doi:10.1038/srep08331)
Supplement: Supplementary Information — Dataset 2 [file srep08331-s3.xls]

## Sheet: groups1.21
Data S2 The total number of gene families and genes of the M.purpureus YY-1 genome and other fungus
Group	A. clavatus	A. flavus	A. fumigatus	A. nidulans	A. niger	A. oryzae	A. terreus	N. fischeri	P. chrysogenum	P. marneffei	P. stipitatus	M. purpureus
gene family1004	0	0	0	23	0	0	0	0	0	0	106	0
gene family1005	0	0	0	0	0	0	0	0	0	0	105	0
gene family1009	0	0	0	0	0	0	0	2	0	23	61	0
gene family1011	0	1	0	2	0	3	2	18	0	33	16	0
gene family1013	2	1	0	1	0	1	1	2	0	4	61	0
gene family1017	0	0	0	0	0	0	0	0	0	4	53	0
gene family1018	0	0	0	0	0	0	0	0	0	41	11	0
gene family1031	0	0	0	0	0	0	0	0	0	0	40	0
gene family1041	2	4	3	3	3	4	3	3	3	3	3	0
gene family1042	3	4	3	3	3	5	5	4	2	1	1	0
gene family1043	0	0	0	0	0	12	1	0	4	11	5	0
gene family1045	0	0	0	2	14	0	0	0	1	6	10	0
gene family1046	0	0	0	1	0	0	0	0	0	17	15	0
gene family1048	0	0	0	6	1	1	1	0	0	11	12	0
gene family1057	0	0	0	0	0	0	0	0	30	0	0	0
gene family1062	0	6	1	3	2	6	2	2	2	2	2	0
gene family1073	0	6	1	1	4	5	4	3	3	0	0	0
gene family1074	0	0	0	0	1	8	0	0	3	12	3	0
gene family1083	0	3	3	4	2	2	4	2	1	5	0	0
gene family1121	0	0	0	0	0	1	0	1	22	0	0	0
gene family1138	0	1	0	0	0	1	0	0	21	0	0	0
gene family1153	2	3	2	1	2	3	2	2	1	2	2	0
gene family1156	2	3	2	2	1	3	3	1	1	1	3	0
gene family1157	1	3	2	1	3	3	2	2	2	2	1	0
gene family1163	0	0	0	0	0	0	0	1	0	0	21	0
gene family1168	0	0	0	0	0	0	0	0	22	0	0	0
gene family1177	1	3	1	2	4	3	1	2	2	1	1	0
gene family1178	2	2	2	2	2	2	2	3	2	1	1	0
gene family1179	1	1	2	2	1	1	3	3	2	1	4	0
gene family1180	2	3	2	2	2	3	3	2	2	0	0	0
gene family1183	2	6	1	1	3	3	2	2	1	0	0	0
gene family1184	0	0	0	0	2	3	1	1	12	0	2	0
gene family1188	1	2	1	2	3	3	6	0	0	2	1	0
gene family1189	0	0	0	0	0	0	0	0	0	0	21	0
gene family1203	1	3	2	1	4	2	1	3	1	1	2	0
gene family1206	2	2	1	3	2	2	3	1	2	1	1	0
gene family1209	1	2	1	2	2	3	2	1	1	2	3	0
gene family1210	1	2	1	1	2	2	4	1	1	2	3	0
gene family1212	1	2	2	2	2	2	2	2	2	1	2	0
gene family1215	0	3	0	1	3	2	3	3	2	2	1	0
gene family1223	2	2	2	2	2	2	1	2	2	2	1	0
gene family1229	3	1	1	3	3	1	2	2	0	1	2	0
gene family1236	0	0	1	0	1	1	1	7	1	3	4	0
gene family1239	1	3	1	2	1	3	2	1	3	1	1	0
gene family1244	0	0	0	0	0	0	0	0	0	0	19	0
gene family1245	0	0	0	0	0	0	0	0	1	0	18	0
gene family1250	0	0	0	0	0	0	0	0	0	19	0	0
gene family1268	1	2	1	2	3	2	2	1	1	3	1	0
gene family1272	0	2	1	2	1	2	2	2	3	1	2	0
gene family1281	1	2	2	0	2	1	2	1	3	2	2	0
gene family1285	1	4	1	2	2	4	2	1	0	0	1	0
gene family1291	2	2	2	1	2	2	1	2	1	1	2	0
gene family1295	0	0	0	0	0	0	8	0	4	1	5	0
gene family1303	1	1	2	1	3	1	2	2	1	2	2	0
gene family1320	1	4	1	1	2	4	2	2	1	0	0	0
gene family1332	2	2	1	3	2	2	1	1	1	1	1	0
gene family1334	1	2	1	2	1	2	2	1	3	1	1	0
gene family1336	1	1	2	1	1	2	1	2	2	2	2	0
gene family1339	1	2	2	1	2	2	2	2	1	1	1	0
gene family1343	1	2	2	1	1	2	2	2	1	1	2	0
gene family1346	0	3	1	1	2	3	2	1	3	0	1	0
gene family1347	1	2	2	2	1	2	2	2	1	1	1	0
gene family1348	1	2	1	1	2	2	1	1	2	1	3	0
gene family1361	3	1	1	1	3	2	1	2	1	0	2	0
gene family1396	1	1	1	1	4	1	2	1	2	1	2	0
gene family1397	3	1	0	1	4	1	1	1	2	1	2	0
gene family1398	0	0	0	0	0	0	0	0	17	0	0	0
gene family1399	0	0	0	0	0	0	0	0	17	0	0	0
gene family1400	3	2	1	2	1	2	1	1	1	1	2	0
gene family1403	1	1	2	2	1	1	1	2	1	2	3	0
gene family1412	1	1	1	6	0	1	0	1	0	3	2	0
gene family1415	1	1	1	3	1	1	1	1	3	1	2	0
gene family1418	2	0	2	2	4	3	0	1	1	0	1	0
gene family1423	2	1	1	1	1	1	2	2	3	1	1	0
gene family1425	0	0	1	1	1	3	2	2	1	2	3	0
gene family1441	0	3	0	0	3	3	1	0	0	0	6	0
gene family1442	1	1	1	0	2	2	2	1	1	2	3	0
gene family1510	0	0	0	0	0	0	0	0	16	0	0	0
gene family1512	1	2	0	3	1	2	1	2	0	1	3	0
gene family1514	2	1	1	2	2	1	2	2	1	1	1	0
gene family1515	1	1	1	2	1	1	2	2	3	1	1	0
gene family1517	0	2	1	1	2	2	2	1	2	1	2	0
gene family1521	1	1	1	2	1	1	2	2	1	2	2	0
gene family1523	2	2	1	1	1	2	3	1	1	1	1	0
gene family1525	1	2	2	2	1	2	2	2	2	0	0	0
gene family1534	1	1	2	2	0	2	1	2	2	2	1	0
gene family1535	1	2	1	1	2	2	3	1	2	1	0	0
gene family1537	1	1	2	2	3	2	1	2	1	0	0	0
gene family1545	0	3	1	2	0	3	3	1	2	0	0	0
gene family1547	1	2	1	1	2	2	2	1	1	1	1	0
gene family1560	1	2	1	1	1	2	2	2	1	1	1	0
gene family1561	1	1	1	1	2	1	1	2	0	1	4	0
gene family1563	1	0	1	1	1	0	2	1	1	1	6	0
gene family1564	1	1	1	1	1	2	0	1	1	3	3	0
gene family1571	0	2	0	1	1	2	2	1	1	2	3	0
gene family1588	1	1	1	1	1	1	1	1	1	1	5	0
gene family1597	1	1	1	1	1	1	1	1	1	4	2	0
gene family1699	1	0	0	0	0	0	1	0	13	0	0	0
gene family1701	1	2	2	0	3	1	3	1	2	0	0	0
gene family1703	2	1	2	1	1	1	2	2	1	1	1	0
gene family1704	1	2	1	1	1	2	2	1	2	1	1	0
gene family1707	1	2	1	2	2	2	1	1	2	0	1	0
gene family1708	0	1	1	2	2	1	1	2	2	1	2	0
gene family1711	2	1	2	1	2	2	1	2	2	0	0	0
gene family1713	1	3	1	1	2	2	1	1	1	1	1	0
gene family1715	1	2	1	2	2	2	2	1	1	1	0	0
gene family1716	1	1	1	2	1	1	2	1	2	1	2	0
gene family1717	1	0	1	3	1	0	2	3	1	1	2	0
gene family1723	1	1	3	1	2	2	1	1	1	1	1	0
gene family1725	1	2	1	1	2	2	2	1	2	0	1	0
gene family1734	1	2	1	2	1	2	0	2	1	1	1	0
gene family1736	1	3	2	2	1	3	1	1	0	0	0	0
gene family1737	1	2	1	2	1	1	1	1	2	1	1	0
gene family1738	0	1	3	1	2	1	1	3	1	1	0	0
gene family1741	1	1	1	1	1	1	3	2	3	0	0	0
gene family1758	0	2	1	1	1	2	1	1	3	1	1	0
gene family1766	1	1	1	2	1	1	2	1	2	1	1	0
gene family1768	1	1	1	1	1	1	2	1	1	2	2	0
gene family1771	0	0	0	1	0	0	2	2	1	4	4	0
gene family1772	0	0	0	0	0	0	0	0	1	0	13	0
gene family1773	1	1	1	1	1	1	1	1	1	1	4	0
gene family1811	1	1	1	1	1	1	1	2	3	0	2	0
gene family1834	1	1	1	1	1	1	1	1	1	3	2	0
gene family1847	2	0	2	2	2	0	2	0	1	2	1	0
gene family1850	0	0	0	0	0	0	0	0	0	12	2	0
gene family1875	1	2	1	1	1	2	1	1	1	2	1	0
gene family1876	1	0	1	1	1	0	0	1	2	4	3	0
gene family2036	1	1	2	1	1	1	1	2	2	0	2	0
gene family2039	1	1	1	1	2	1	1	1	1	2	2	0
gene family2042	2	2	1	2	1	2	1	2	1	0	0	0
gene family2045	1	2	1	1	1	2	1	1	2	1	1	0
gene family2049	1	1	1	1	1	1	1	1	2	2	2	0
gene family2050	1	2	1	1	2	2	1	1	1	1	1	0
gene family2059	1	1	2	2	1	1	2	2	0	1	1	0
gene family2065	1	3	1	1	1	2	1	1	1	1	1	0
gene family2067	1	1	1	1	1	1	1	2	3	1	1	0
gene family2072	0	3	0	2	2	3	1	0	1	1	1	0
gene family2077	1	1	2	1	1	1	1	3	1	1	1	0
gene family2079	2	1	1	1	2	3	1	1	0	1	1	0
gene family2080	1	2	1	2	1	2	2	1	1	0	1	0
gene family2087	1	1	2	1	1	1	2	1	2	1	1	0
gene family2102	2	1	1	1	1	1	2	1	1	2	1	0
gene family2105	1	2	1	1	1	2	1	2	1	1	1	0
gene family2108	0	3	1	0	1	3	1	1	1	1	2	0
gene family2109	2	1	1	0	5	1	0	1	0	1	2	0
gene family2111	2	2	1	0	1	2	2	1	1	1	1	0
gene family2112	1	1	1	2	1	1	1	1	2	1	1	0
gene family2113	1	2	1	2	1	2	0	1	0	1	2	0
gene family2114	2	2	1	2	0	2	2	1	1	0	0	0
gene family2117	1	1	1	2	1	1	1	1	1	0	3	0
gene family2118	2	0	0	2	1	0	1	1	3	2	1	0
gene family2119	1	1	2	1	1	1	1	2	1	1	1	0
gene family2120	1	1	2	1	1	1	2	2	0	1	1	0
gene family2128	2	1	2	2	2	1	1	1	1	0	0	0
gene family2133	1	1	0	0	0	1	1	3	2	2	2	0
gene family2159	1	1	1	1	1	2	1	1	2	1	1	0
gene family2161	1	2	1	1	0	2	1	1	2	1	1	0
gene family2163	1	1	1	1	2	2	1	1	1	1	1	0
gene family2164	0	2	0	1	2	2	2	2	0	1	1	0
gene family2179	1	1	1	1	1	1	2	1	1	2	1	0
gene family2180	1	1	1	1	1	1	3	1	1	1	1	0
gene family2181	0	0	0	0	0	0	2	1	10	0	0	0
gene family2185	1	1	0	0	0	0	0	0	0	2	9	0
gene family2211	1	1	1	1	1	1	1	1	1	2	2	0
gene family2213	0	1	1	1	1	1	1	1	2	1	3	0
gene family2215	1	1	1	1	1	1	1	1	1	2	2	0
gene family2226	0	0	1	1	0	0	1	2	2	1	5	0
gene family2235	1	1	1	1	1	1	1	1	1	1	3	0
gene family2237	1	1	1	1	1	1	1	1	1	1	3	0
gene family2251	1	1	1	1	1	1	1	1	1	2	2	0
gene family2283	2	1	1	1	1	1	1	1	1	1	2	0
gene family2290	0	1	1	1	1	1	0	1	0	2	5	0
gene family2300	1	1	1	1	1	1	1	1	1	1	3	0
gene family2341	1	1	1	1	1	1	1	1	1	3	1	0
gene family2353	1	1	1	1	1	1	1	1	1	3	1	0
gene family2895	0	0	0	0	0	0	0	0	13	0	0	0
gene family2901	1	1	1	0	1	3	1	1	4	0	0	0
gene family2905	0	0	0	0	1	0	0	0	12	0	0	0
gene family2906	1	1	1	0	1	1	1	1	4	1	1	0
gene family2907	1	1	1	1	2	1	1	1	2	1	1	0
gene family2918	1	2	1	1	2	2	1	1	1	1	0	0
gene family2920	0	1	1	0	8	1	1	1	0	0	0	0
gene family2928	1	2	1	2	2	2	1	1	1	0	0	0
gene family2932	0	0	0	0	0	0	0	0	13	0	0	0
gene family2933	0	1	0	2	1	1	2	1	3	0	2	0
gene family2936	0	1	1	2	0	1	1	2	1	2	2	0
gene family2937	1	1	1	1	2	2	1	1	1	1	1	0
gene family2938	1	2	1	2	1	2	1	1	1	1	0	0
gene family2947	1	1	1	2	1	1	1	1	2	1	1	0
gene family2956	1	2	1	1	1	2	1	1	1	1	1	0
gene family2957	1	2	1	1	1	2	1	1	1	1	1	0
gene family2961	1	1	2	1	2	1	1	1	1	1	1	0
gene family2962	1	2	0	1	2	3	1	1	1	1	0	0
gene family2963	1	1	2	1	3	2	2	1	0	0	0	0
gene family2976	0	2	0	3	1	2	1	2	1	0	1	0
gene family2981	0	1	2	1	3	1	1	1	1	1	1	0
gene family2985	1	2	1	0	1	1	2	2	1	1	1	0
gene family2990	1	2	1	1	1	1	2	1	2	1	0	0
gene family2991	0	2	1	2	1	2	2	1	1	0	1	0
gene family2994	1	1	1	2	1	1	1	1	2	1	1	0
gene family2996	1	1	1	2	2	1	2	2	1	0	0	0
gene family2998	1	1	1	1	1	1	2	1	1	1	2	0
gene family2999	1	1	1	2	1	2	1	1	1	1	1	0
gene family3005	1	2	1	1	1	2	1	1	1	1	1	0
gene family3009	1	2	1	1	2	1	2	1	2	0	0	0
gene family3016	1	2	1	1	1	3	0	1	1	1	1	0
gene family3020	1	2	1	1	1	2	1	1	1	1	1	0
gene family3021	0	2	1	2	3	2	1	0	0	1	1	0
gene family3023	1	1	1	1	1	1	1	1	2	2	1	0
gene family3031	1	2	1	1	2	2	0	1	1	1	1	0
gene family3064	1	1	1	1	2	1	1	1	1	1	2	0
gene family3065	1	1	1	1	2	2	1	1	1	1	1	0
gene family3066	1	2	1	0	1	1	1	2	2	1	1	0
gene family3068	2	1	2	0	1	1	1	2	1	1	1	0
gene family3073	0	1	0	4	0	1	0	1	1	1	3	0
gene family3074	1	1	0	4	2	1	1	1	0	0	1	0
gene family3075	0	2	1	2	1	2	0	2	1	0	1	0
gene family3077	0	1	1	2	0	1	3	1	1	1	1	0
gene family3079	0	0	0	2	0	0	0	10	0	0	0	0
gene family3080	1	1	1	2	1	1	1	1	1	1	1	0
gene family3081	1	1	1	2	1	1	1	1	1	1	1	0
gene family3082	1	2	1	2	1	2	1	1	0	0	1	0
gene family3083	1	1	2	1	1	1	1	1	1	1	1	0
gene family3085	0	2	2	1	1	2	2	1	0	1	0	0
gene family3086	1	1	1	1	1	1	1	2	1	1	1	0
gene family3087	1	2	1	0	1	2	1	1	1	1	1	0
gene family3088	1	1	1	1	1	2	1	1	1	1	1	0
gene family3089	1	1	1	1	1	2	1	1	1	1	1	0
gene family3093	1	2	1	1	1	2	2	1	1	0	0	0
gene family3094	1	3	1	1	1	3	0	1	1	0	0	0
gene family3096	1	1	1	1	1	2	1	1	1	1	1	0
gene family3098	1	1	1	1	1	2	1	1	1	1	1	0
gene family3101	1	1	1	1	1	2	1	1	1	1	1	0
gene family3102	1	1	1	1	1	2	1	1	1	1	1	0
gene family3105	0	2	1	1	1	2	2	1	1	0	1	0
gene family3106	1	1	1	1	1	2	1	1	1	1	1	0
gene family3107	1	1	1	1	1	2	1	1	1	1	1	0
gene family3108	1	1	1	1	1	1	2	1	1	1	1	0
gene family3113	1	1	1	1	1	1	1	1	1	1	2	0
gene family3117	0	0	0	1	0	0	0	0	1	0	10	0
gene family3118	1	1	2	1	0	1	1	2	1	0	2	0
gene family3119	1	1	1	1	1	1	1	1	1	1	2	0
gene family3120	1	1	1	1	1	1	1	1	1	1	2	0
gene family3122	1	1	1	0	1	1	1	1	1	2	2	0
gene family3124	1	1	1	1	1	1	1	1	1	1	2	0
gene family3127	1	1	1	1	1	1	1	1	1	1	2	0
gene family3128	0	1	1	1	1	1	1	1	0	3	2	0
gene family3131	1	1	1	1	1	1	1	1	1	1	2	0
gene family3132	1	1	1	1	1	1	1	1	1	1	2	0
gene family3133	0	1	0	1	1	1	1	0	1	1	5	0
gene family3134	1	1	1	1	1	1	1	1	1	1	2	0
gene family3135	1	1	1	1	1	1	1	1	1	1	2	0
gene family3136	1	1	1	1	1	1	1	1	1	1	2	0
gene family3137	1	1	1	1	1	1	1	1	1	1	2	0
gene family3138	1	1	1	1	1	1	1	1	1	1	2	0
gene family3141	1	1	1	1	1	1	1	1	1	1	2	0
gene family3143	0	2	1	1	1	2	1	0	1	0	3	0
gene family3144	1	1	1	1	1	1	1	1	1	1	2	0
gene family3145	1	1	1	1	1	1	1	1	1	1	2	0
gene family3147	1	1	1	1	1	1	1	1	1	1	2	0
gene family3148	1	1	1	1	1	1	1	1	1	1	2	0
gene family3150	1	1	1	1	1	0	1	1	1	1	3	0
gene family3151	1	1	1	1	1	1	1	1	1	1	2	0
gene family3152	1	1	1	1	1	1	1	1	1	1	2	0
gene family3154	2	1	1	1	1	1	1	1	1	1	1	0
gene family3155	1	1	1	1	1	1	1	1	1	2	1	0
gene family3156	1	1	1	1	1	1	1	1	1	2	1	0
gene family3160	1	1	1	1	1	1	1	1	1	2	1	0
gene family3161	1	1	1	1	1	1	1	1	1	2	1	0
gene family3162	1	1	1	1	1	1	1	1	1	2	1	0
gene family3163	0	1	1	1	1	1	1	1	1	3	1	0
gene family3168	1	1	1	0	1	1	1	1	1	3	1	0
gene family3169	1	1	1	1	1	1	1	1	1	2	1	0
gene family3175	1	1	1	1	1	1	1	1	1	2	1	0
gene family3176	1	0	1	0	2	0	2	0	2	3	1	0
gene family3177	0	1	1	1	1	1	1	1	1	3	1	0
gene family3179	0	1	1	2	1	0	1	2	1	2	1	0
gene family3181	0	1	0	0	3	1	3	1	0	3	0	0
gene family3186	1	1	1	1	1	1	1	1	1	2	1	0
gene family3188	1	1	1	1	1	1	1	1	1	2	1	0
gene family3263	0	0	0	0	0	0	0	0	12	0	0	0
gene family3265	0	1	0	1	1	1	2	0	2	2	2	0
gene family3267	1	2	0	1	1	2	1	1	2	0	1	0
gene family3270	1	1	0	2	1	1	1	1	2	1	1	0
gene family3271	0	1	1	1	2	2	1	1	0	2	1	0
gene family3273	1	1	1	1	2	1	1	1	0	1	2	0
gene family3308	1	2	1	1	1	1	1	1	1	1	1	0
gene family3428	1	1	1	1	1	1	1	1	2	1	1	0
gene family3435	1	1	1	1	1	2	1	1	1	1	1	0
gene family3459	1	1	1	1	2	1	1	1	1	1	1	0
gene family3671	1	1	1	1	1	1	1	1	2	1	1	0
gene family3715	1	1	1	2	1	1	1	1	1	1	1	0
gene family3837	1	1	0	2	0	1	2	2	1	1	1	0
gene family3839	2	1	1	2	1	1	1	1	0	0	2	0
gene family3840	0	3	1	1	2	2	1	1	1	0	0	0
gene family3842	1	2	1	1	1	2	1	1	1	0	1	0
gene family3900	1	2	1	1	0	2	1	1	2	0	1	0
gene family4071	1	2	1	1	1	1	1	1	1	1	1	0
gene family4072	1	1	1	1	1	1	1	1	1	2	1	0
gene family4153	1	1	1	2	0	1	0	1	1	1	3	0
gene family4229	1	1	1	1	1	1	2	1	2	1	0	0
gene family4230	1	2	1	1	1	2	1	1	1	1	0	0
gene family4231	1	1	1	1	1	1	1	1	1	2	1	0
gene family4343	1	1	1	1	2	1	1	1	1	1	1	0
gene family4353	1	1	1	1	1	2	1	1	1	1	1	0
gene family4369	0	1	1	1	1	1	1	1	1	2	2	0
gene family4371	1	2	1	1	1	1	1	1	1	1	1	0
gene family4393	1	1	1	1	1	1	1	1	2	1	1	0
gene family4422	1	1	1	1	1	1	1	1	1	2	1	0
gene family4428	1	1	1	1	2	1	0	1	0	2	2	0
gene family4500	1	1	1	1	1	1	1	1	1	1	2	0
gene family4657	1	1	2	1	1	1	1	1	1	1	1	0
gene family4707	1	1	1	1	2	1	1	1	0	1	2	0
gene family4770	1	1	1	1	2	1	1	1	1	1	1	0
gene family4779	1	2	2	1	1	2	1	2	0	0	0	0
gene family4926	0	1	1	1	1	3	2	1	2	0	0	0
gene family4928	1	1	2	1	1	1	1	2	0	1	1	0
gene family4929	1	1	1	1	2	1	1	2	1	0	1	0
gene family4930	0	2	1	1	1	2	2	1	2	0	0	0
gene family5143	1	0	3	1	1	0	1	2	1	1	1	0
gene family5187	1	1	1	1	1	2	1	1	1	1	1	0
gene family5328	1	1	0	1	4	1	1	0	2	1	0	0
gene family5447	1	1	1	1	1	1	1	1	2	1	1	0
gene family5448	1	1	1	1	2	1	1	1	1	1	1	0
gene family5480	1	1	1	1	1	1	1	1	2	1	1	0
gene family5603	1	1	1	1	1	1	2	1	1	1	1	0
gene family5640	1	2	1	1	1	2	0	1	1	1	1	0
gene family5641	1	1	1	1	1	2	1	1	1	1	1	0
gene family5673	1	0	1	1	1	1	1	2	2	1	1	0
gene family5710	1	1	1	1	1	2	1	1	1	1	1	0
gene family5711	1	2	0	1	2	2	1	1	0	1	1	0
gene family5712	0	2	1	1	1	2	1	1	1	1	1	0
gene family5885	1	1	1	1	1	1	1	1	1	1	2	0
gene family6065	2	2	1	1	2	1	1	1	1	0	0	0
gene family6067	1	1	1	1	1	1	1	1	1	2	1	0
gene family6083	1	2	1	0	0	2	1	1	2	1	1	0
gene family6085	0	1	1	2	1	1	1	1	1	1	1	0
gene family6086	1	2	1	2	0	2	1	1	1	0	0	0
gene family6087	1	1	1	2	1	2	1	1	1	0	0	0
gene family6088	0	1	2	1	1	1	1	1	1	1	1	0
gene family6089	1	1	0	0	2	3	1	1	2	0	0	0
gene family6091	0	2	1	0	2	2	1	0	1	1	1	0
gene family6092	1	2	1	0	1	2	0	0	0	1	3	0
gene family6094	0	1	1	1	1	2	1	1	1	1	1	0
gene family6096	1	2	1	1	1	2	1	1	1	0	0	0
gene family6097	1	2	1	1	1	3	0	2	0	0	0	0
gene family6106	0	1	1	1	1	1	1	1	1	1	2	0
gene family6107	0	0	0	1	1	1	0	0	2	2	4	0
gene family6108	1	1	1	1	0	1	1	1	1	1	2	0
gene family6109	1	1	1	1	1	1	0	1	1	1	2	0
gene family6111	1	1	1	1	0	1	1	1	1	1	2	0
gene family6115	1	1	1	1	1	1	1	1	1	0	2	0
gene family6116	1	1	1	1	1	1	0	1	1	1	2	0
gene family6117	1	1	1	1	1	1	0	1	1	1	2	0
gene family6118	1	1	1	0	1	1	1	1	1	1	2	0
gene family6120	1	1	1	1	1	1	1	1	1	0	2	0
gene family6121	1	1	1	1	1	1	0	1	1	1	2	0
gene family6122	1	1	1	1	1	1	0	1	1	1	2	0
gene family6123	1	1	1	1	1	1	1	1	0	1	2	0
gene family6125	2	2	0	1	0	2	1	0	1	1	1	0
gene family6126	1	1	1	0	1	1	1	0	1	3	1	0
gene family6128	0	1	0	0	1	1	1	0	1	4	2	0
gene family6129	1	1	1	1	0	1	1	1	0	2	2	0
gene family6130	1	1	1	1	1	1	0	1	1	2	1	0
gene family6131	1	0	2	1	1	0	1	1	0	2	2	0
gene family6132	1	1	0	1	1	1	1	1	1	2	1	0
gene family6133	1	1	1	0	1	1	1	1	1	2	1	0
gene family6134	1	1	1	1	1	1	0	1	1	2	1	0
gene family6138	1	1	1	1	1	1	0	1	1	2	1	0
gene family6139	1	0	1	1	1	1	1	1	1	2	1	0
gene family6141	1	1	1	1	0	1	1	1	1	2	1	0
gene family6180	0	0	0	0	1	0	0	0	9	0	1	0
gene family6181	1	1	1	1	1	1	1	1	3	0	0	0
gene family6182	0	1	1	1	1	1	1	1	2	1	1	0
gene family6183	1	1	0	0	1	1	1	2	4	0	0	0
gene family6184	1	1	1	1	1	1	1	1	3	0	0	0
gene family6186	1	2	1	1	0	2	1	1	2	0	0	0
gene family6187	1	1	1	1	0	1	1	1	2	1	1	0
gene family6189	1	1	1	1	2	1	1	1	1	0	1	0
gene family6190	1	2	2	1	2	1	0	1	1	0	0	0
gene family6193	1	1	1	1	1	1	1	1	1	1	1	0
gene family6194	1	1	1	1	1	1	1	1	1	1	1	0
gene family6195	1	1	1	1	1	1	1	1	1	1	1	0
gene family6199	1	1	1	1	1	1	1	1	1	1	1	0
gene family6201	1	1	1	1	1	1	1	1	1	1	1	0
gene family6206	1	1	1	1	1	1	1	1	1	1	1	0
gene family6211	1	1	1	1	1	1	1	1	1	1	1	0
gene family6216	1	1	1	1	1	1	1	1	1	1	1	0
gene family6217	1	1	1	1	1	1	1	1	1	1	1	0
gene family6218	1	1	1	1	1	1	1	1	1	1	1	0
gene family6219	1	1	1	1	1	1	1	1	1	1	1	0
gene family6220	1	1	1	1	1	1	1	1	1	1	1	0
gene family6221	1	1	1	1	1	1	1	1	1	1	1	0
gene family6222	1	1	1	1	1	1	1	1	1	1	1	0
gene family6223	1	1	1	1	1	1	1	1	1	1	1	0
gene family6227	1	1	1	1	1	1	1	1	1	1	1	0
gene family6228	1	1	1	1	1	1	1	1	1	1	1	0
gene family6229	1	1	1	1	1	1	1	1	1	1	1	0
gene family6233	1	1	1	1	1	1	1	1	1	1	1	0
gene family6235	1	1	1	1	1	1	1	1	1	1	1	0
gene family6241	1	1	1	1	1	1	1	1	1	1	1	0
gene family6244	1	1	1	1	1	1	1	1	1	1	1	0
gene family6245	1	1	1	1	1	1	1	1	1	1	1	0
gene family6248	1	1	1	1	1	1	1	1	1	1	1	0
gene family6249	1	1	1	1	1	1	1	1	1	1	1	0
gene family6251	1	1	1	1	1	1	1	1	1	1	1	0
gene family6256	1	1	1	1	1	1	1	1	1	1	1	0
gene family6260	1	1	1	1	1	1	1	1	1	1	1	0
gene family6263	1	1	1	1	1	1	1	1	1	1	1	0
gene family6265	1	1	1	1	1	1	1	1	1	1	1	0
gene family6266	1	1	1	1	1	1	1	1	1	1	1	0
gene family6267	1	1	1	1	1	1	1	1	1	1	1	0
gene family6283	1	1	1	1	1	1	1	1	1	1	1	0
gene family6284	1	1	1	1	1	1	1	1	1	1	1	0
gene family6287	1	1	1	1	1	1	1	1	1	1	1	0
gene family6292	1	2	1	1	0	2	0	1	1	1	1	0
gene family6294	1	1	1	1	1	1	1	1	1	1	1	0
gene family6297	1	1	1	1	1	1	1	1	1	1	1	0
gene family6299	1	1	1	1	1	1	1	1	1	1	1	0
gene family6301	1	1	1	1	1	1	1	1	1	1	1	0
gene family6302	1	1	1	1	1	1	1	1	1	1	1	0
gene family6305	1	1	1	1	1	1	1	1	1	1	1	0
gene family6310	1	1	1	1	1	1	1	1	1	1	1	0
gene family6313	1	1	1	1	1	1	1	1	1	1	1	0
gene family6314	1	1	2	1	0	1	1	2	1	1	0	0
gene family6320	1	1	1	1	1	1	1	1	1	1	1	0
gene family6321	1	1	1	1	1	1	1	1	1	1	1	0
gene family6322	1	1	1	1	1	1	1	1	1	1	1	0
gene family6323	1	1	1	1	1	1	1	1	1	1	1	0
gene family6324	1	1	1	1	1	1	1	1	1	1	1	0
gene family6325	1	1	1	1	1	1	1	1	1	1	1	0
gene family6326	1	1	1	1	1	1	1	1	1	1	1	0
gene family6327	1	1	1	1	1	1	1	1	1	1	1	0
gene family6328	1	1	1	1	1	1	1	1	1	1	1	0
gene family6329	1	1	1	1	1	1	1	1	1	1	1	0
gene family6332	1	1	1	1	1	1	1	1	1	1	1	0
gene family6333	1	1	1	1	1	1	1	1	1	1	1	0
gene family6334	1	1	1	1	1	1	1	1	1	1	1	0
gene family6345	1	1	1	1	1	1	1	1	1	1	1	0
gene family6346	0	1	1	2	1	1	1	1	0	1	2	0
gene family6349	1	1	1	1	1	1	1	1	1	1	1	0
gene family6351	1	1	1	2	0	1	1	1	1	1	1	0
gene family6354	1	1	1	1	1	1	1	1	1	1	1	0
gene family6357	1	1	1	1	1	1	1	1	1	1	1	0
gene family6361	1	1	1	1	1	1	1	1	1	1	1	0
gene family6368	1	2	1	1	1	2	1	1	1	0	0	0
gene family6369	1	1	1	1	1	1	1	1	1	1	1	0
gene family6370	1	1	1	1	1	1	1	1	1	0	2	0
gene family6377	1	1	1	1	1	1	1	1	1	1	1	0
gene family6379	1	1	1	1	1	1	1	1	1	1	1	0
gene family6380	1	1	1	1	1	1	1	1	1	1	1	0
gene family6382	1	1	1	1	1	1	1	1	1	1	1	0
gene family6383	1	1	1	1	1	1	1	1	1	1	1	0
gene family6384	1	1	1	1	1	1	1	1	1	1	1	0
gene family6385	1	1	1	1	1	1	1	1	1	1	1	0
gene family6387	1	1	1	1	1	1	1	1	1	1	1	0
gene family6388	1	1	1	1	1	1	1	1	1	1	1	0
gene family6395	1	1	1	1	1	1	1	1	1	1	1	0
gene family6404	1	1	1	1	1	1	1	1	1	1	1	0
gene family6405	1	1	1	1	1	1	1	1	1	1	1	0
gene family6407	1	1	1	1	1	1	1	1	1	1	1	0
gene family6408	1	1	1	1	1	1	1	1	1	1	1	0
gene family6409	1	1	1	1	1	1	1	1	1	1	1	0
gene family6414	1	1	1	1	1	1	1	1	1	1	1	0
gene family6415	1	1	1	1	1	1	1	1	1	1	1	0
gene family6416	1	1	1	1	1	1	1	1	1	1	1	0
gene family6417	1	1	1	1	1	1	1	1	1	1	1	0
gene family6418	1	1	1	1	1	1	1	1	1	1	1	0
gene family6419	1	1	1	1	1	1	1	1	1	1	1	0
gene family6420	1	1	1	1	1	1	1	1	1	1	1	0
gene family6421	1	1	1	1	1	1	1	1	1	1	1	0
gene family6433	1	1	1	1	1	1	1	1	1	1	1	0
gene family6437	1	1	1	1	1	1	1	1	1	1	1	0
gene family6438	1	1	1	1	1	1	1	1	1	1	1	0
gene family6445	1	1	1	1	1	1	1	1	1	1	1	0
gene family6446	0	1	1	1	2	1	1	1	1	1	1	0
gene family6447	1	1	1	1	1	1	1	1	0	2	1	0
gene family6451	1	1	1	1	1	1	1	1	1	1	1	0
gene family6454	1	1	1	1	1	1	1	1	1	1	1	0
gene family6456	1	1	1	1	1	1	1	1	1	1	1	0
gene family6457	1	1	1	1	1	1	1	1	1	1	1	0
gene family6458	1	1	1	1	1	1	1	1	1	1	1	0
gene family6459	1	1	1	1	1	1	1	1	1	1	1	0
gene family6462	1	1	1	1	1	1	1	1	1	1	1	0
gene family6463	1	1	1	1	1	1	1	1	1	1	1	0
gene family6466	1	1	1	1	1	1	1	1	1	1	1	0
gene family6469	1	1	1	1	1	1	1	1	1	1	1	0
gene family6471	0	1	1	1	2	1	0	1	2	1	1	0
gene family6472	1	1	1	1	1	1	1	1	1	1	1	0
gene family6475	1	1	1	1	1	1	1	1	1	1	1	0
gene family6476	1	1	1	1	1	1	1	1	1	1	1	0
gene family6480	1	1	1	1	1	1	1	1	1	1	1	0
gene family6486	1	1	1	1	1	1	1	1	1	1	1	0
gene family6487	1	1	1	1	1	1	1	1	1	1	1	0
gene family6493	1	1	1	1	1	1	1	1	1	1	1	0
gene family6496	1	1	1	1	1	1	1	1	2	0	1	0
gene family6498	1	1	1	1	1	1	1	1	1	1	1	0
gene family6503	1	1	1	1	1	1	1	1	1	1	1	0
gene family6504	1	1	1	1	1	1	1	1	1	1	1	0
gene family6508	1	1	1	1	1	1	1	1	1	1	1	0
gene family6509	1	1	1	1	1	1	1	1	1	1	1	0
gene family6510	1	1	1	1	1	1	1	1	1	1	1	0
gene family6513	1	1	1	1	1	1	1	1	1	1	1	0
gene family6516	1	1	1	1	1	1	1	1	1	1	1	0
gene family6517	1	1	1	1	1	1	1	1	1	1	1	0
gene family6519	1	1	1	1	2	1	1	1	0	1	1	0
gene family6520	1	1	1	1	2	1	0	1	1	1	1	0
gene family6521	1	1	1	1	1	1	1	1	1	1	1	0
gene family6525	1	1	1	1	1	1	1	1	1	1	1	0
gene family6527	1	1	1	1	0	1	1	1	1	1	2	0
gene family6529	1	1	1	1	1	1	1	1	1	1	1	0
gene family6536	1	1	1	1	2	1	0	1	1	1	1	0
gene family6541	1	1	1	1	1	1	1	1	1	1	1	0
gene family6544	0	2	0	1	0	2	2	1	1	1	1	0
gene family6545	2	1	1	1	0	1	2	1	2	0	0	0
gene family6548	1	1	1	1	1	1	1	1	1	1	1	0
gene family6552	1	1	1	1	1	1	1	1	1	1	1	0
gene family6553	1	1	1	1	1	1	1	1	1	1	1	0
gene family6554	0	1	1	1	1	1	1	1	2	1	1	0
gene family6561	1	1	1	1	1	1	1	1	1	1	1	0
gene family6564	1	1	1	1	1	1	1	1	1	1	1	0
gene family6567	1	1	1	1	1	1	0	1	1	2	1	0
gene family6568	1	1	1	1	1	1	1	1	1	1	1	0
gene family6569	1	1	1	1	1	1	1	1	1	1	1	0
gene family6575	1	1	1	1	1	1	1	1	1	1	1	0
gene family6576	1	1	1	1	1	1	1	1	1	1	1	0
gene family6578	1	1	1	1	1	1	1	1	1	1	1	0
gene family6579	1	1	1	1	1	1	1	1	1	1	1	0
gene family6580	1	1	1	1	1	1	1	1	1	1	1	0
gene family6581	1	1	1	1	1	1	1	1	1	1	1	0
gene family6582	1	1	1	1	1	1	1	1	1	1	1	0
gene family6583	1	1	1	1	1	1	1	1	1	1	1	0
gene family6584	1	1	1	1	1	1	1	1	1	1	1	0
gene family6585	1	1	1	1	1	1	1	1	1	1	1	0
gene family6586	1	1	1	1	1	1	1	1	1	1	1	0
gene family6587	1	1	1	1	1	1	1	1	1	1	1	0
gene family6588	1	1	1	1	1	1	1	1	1	1	1	0
gene family6589	1	1	1	1	1	1	1	1	1	1	1	0
gene family6594	1	1	1	1	1	1	1	1	1	1	1	0
gene family6595	1	1	1	1	1	1	1	1	1	1	1	0
gene family6598	1	1	1	1	1	1	1	1	1	1	1	0
gene family6599	1	2	1	1	1	2	0	1	0	1	1	0
gene family6600	1	1	1	1	1	1	1	1	1	1	1	0
gene family6607	1	1	1	1	1	1	1	1	1	1	1	0
gene family6608	1	1	1	1	1	1	1	1	1	1	1	0
gene family6612	1	1	1	1	1	1	1	1	1	1	1	0
gene family6613	1	1	1	1	1	1	1	1	1	1	1	0
gene family6618	1	1	1	1	1	1	1	1	1	1	1	0
gene family6621	1	2	1	0	1	2	1	2	1	0	0	0
gene family6622	1	1	1	2	0	2	0	1	1	1	1	0
gene family6623	0	1	1	1	0	1	0	2	1	2	2	0
gene family6636	1	1	1	1	1	1	1	1	1	1	1	0
gene family6638	1	1	1	1	1	1	1	1	0	1	2	0
gene family6645	1	1	1	1	1	1	1	1	1	1	1	0
gene family6646	1	1	1	1	1	1	1	1	1	1	1	0
gene family6652	1	1	1	1	1	1	1	1	1	1	1	0
gene family6654	1	2	1	1	0	1	1	1	1	1	1	0
gene family6657	1	1	1	1	1	1	1	1	1	1	1	0
gene family6658	1	1	1	1	1	1	1	1	1	1	1	0
gene family6664	1	1	1	1	1	1	1	1	1	1	1	0
gene family6665	1	1	1	1	1	1	1	1	1	1	1	0
gene family6666	1	1	1	1	1	1	1	1	1	1	1	0
gene family6667	1	1	1	1	1	1	1	1	1	1	1	0
gene family6669	1	1	1	1	1	1	1	1	1	1	1	0
gene family6670	1	1	1	1	1	1	1	1	1	1	1	0
gene family6671	1	1	1	1	1	1	1	1	1	1	1	0
gene family6672	1	1	1	1	1	1	1	1	1	1	1	0
gene family6673	1	1	1	1	1	1	1	1	1	1	1	0
gene family6674	1	1	1	1	1	1	1	1	1	1	1	0
gene family6675	1	1	1	1	1	1	1	1	1	1	1	0
gene family6676	1	1	1	1	1	1	1	1	1	1	1	0
gene family6677	1	1	1	1	1	1	1	1	1	1	1	0
gene family6678	1	1	1	1	1	1	1	1	1	1	1	0
gene family6679	1	1	1	1	1	1	1	1	1	1	1	0
gene family6685	1	1	1	1	1	1	1	1	1	1	1	0
gene family6687	1	1	1	1	1	1	1	2	1	0	1	0
gene family6690	1	1	1	1	1	1	1	1	1	1	1	0
gene family6691	1	1	1	1	1	1	1	1	1	1	1	0
gene family6694	1	1	1	1	1	1	1	1	1	1	1	0
gene family6696	1	1	1	1	1	1	1	1	0	2	1	0
gene family6702	1	1	1	1	1	1	1	1	1	1	1	0
gene family6704	1	1	1	1	1	1	1	1	1	1	1	0
gene family6705	2	1	1	2	2	1	0	1	0	0	1	0
gene family6711	1	1	1	1	1	1	1	1	1	1	1	0
gene family6720	1	1	1	1	1	1	1	1	1	1	1	0
gene family6721	1	0	1	1	2	0	1	2	1	1	1	0
gene family6722	1	1	1	1	1	1	1	1	1	1	1	0
gene family6724	1	1	1	1	1	1	1	1	1	1	1	0
gene family6725	1	1	1	1	1	1	1	1	1	1	1	0
gene family6730	1	1	1	1	1	1	1	1	1	1	1	0
gene family6731	1	1	1	1	1	1	1	1	1	1	1	0
gene family6732	1	1	1	1	1	1	1	1	1	1	1	0
gene family6733	1	1	1	1	1	1	1	1	1	1	1	0
gene family6734	1	1	1	1	1	1	1	1	1	1	1	0
gene family6735	1	1	1	1	1	1	1	1	1	1	1	0
gene family6736	1	1	1	1	1	1	1	1	1	1	1	0
gene family6737	1	1	1	1	1	1	1	1	1	1	1	0
gene family6738	1	1	1	1	1	1	1	1	1	1	1	0
gene family6742	1	1	1	1	1	1	1	1	1	1	1	0
gene family6748	1	1	1	1	1	1	1	1	1	1	1	0
gene family6756	1	1	1	1	1	1	1	1	1	1	1	0
gene family6757	1	1	1	1	1	1	1	1	1	1	1	0
gene family6763	1	1	1	1	1	1	1	1	1	1	1	0
gene family6765	1	1	1	1	1	1	1	1	1	1	1	0
gene family6766	1	1	1	1	1	1	1	1	1	1	1	0
gene family6771	1	1	1	1	1	1	1	1	1	1	1	0
gene family6777	1	1	1	1	1	1	1	1	1	1	1	0
gene family6782	1	1	1	1	1	1	1	1	1	1	1	0
gene family6790	1	1	2	1	1	1	2	1	1	0	0	0
gene family6791	1	1	1	1	1	1	1	1	1	1	1	0
gene family6793	1	1	1	1	1	1	1	1	1	1	1	0
gene family6794	1	1	1	1	1	1	1	1	1	1	1	0
gene family6795	1	1	1	1	1	1	1	1	1	1	1	0
gene family6797	1	1	1	1	2	1	0	1	1	1	1	0
gene family6811	1	1	1	1	1	1	2	1	1	0	1	0
gene family6816	1	1	1	1	1	1	1	1	1	1	1	0
gene family6818	1	1	1	1	1	1	1	1	1	1	1	0
gene family6819	1	1	1	1	1	1	1	1	1	1	1	0
gene family6827	1	1	1	1	1	1	1	1	1	1	1	0
gene family6828	1	1	1	1	1	1	1	1	1	1	1	0
gene family6834	1	1	1	1	1	1	1	1	1	1	1	0
gene family6836	1	1	1	1	1	1	1	1	1	1	1	0
gene family6837	1	1	1	1	1	1	1	1	1	1	1	0
gene family6838	1	1	1	1	1	1	1	1	1	1	1	0
gene family6839	1	1	1	1	1	1	1	1	1	1	1	0
gene family6840	1	1	1	1	1	1	1	1	1	1	1	0
gene family6841	1	1	1	1	1	1	1	1	1	1	1	0
gene family6842	1	1	1	1	1	1	1	1	1	1	1	0
gene family6843	1	1	1	1	1	1	1	1	1	1	1	0
gene family6844	1	1	1	1	1	1	1	1	1	1	1	0
gene family6851	1	1	1	1	1	1	1	1	1	1	1	0
gene family6852	1	1	1	1	1	1	1	1	1	1	1	0
gene family6858	1	1	1	1	1	1	1	1	1	1	1	0
gene family6860	1	1	1	1	1	1	1	1	1	1	1	0
gene family6862	1	1	1	1	1	1	1	1	1	1	1	0
gene family6866	1	1	1	1	1	1	1	1	1	1	1	0
gene family6873	1	1	1	1	1	1	2	1	1	0	1	0
gene family6880	1	1	1	1	1	1	1	1	1	1	1	0
gene family6883	1	1	1	1	1	1	1	1	1	1	1	0
gene family6889	1	1	1	1	1	1	1	1	1	1	1	0
gene family6890	0	1	2	1	1	1	1	1	1	1	1	0
gene family6891	1	1	1	1	2	1	1	1	1	1	0	0
gene family6892	1	1	1	1	1	1	1	1	1	1	1	0
gene family6893	1	1	1	1	1	1	1	1	1	1	1	0
gene family6895	1	1	1	1	1	1	1	1	1	1	1	0
gene family6898	1	1	1	1	1	1	1	1	1	1	1	0
gene family6900	1	1	1	1	1	1	1	1	1	1	1	0
gene family6903	1	1	1	1	1	1	1	1	1	1	1	0
gene family6910	1	1	1	1	1	1	1	1	1	1	1	0
gene family6911	1	1	1	1	1	1	1	1	1	1	1	0
gene family6914	0	1	1	1	2	1	1	1	1	1	1	0
gene family6920	1	1	1	1	1	1	1	1	1	1	1	0
gene family6921	1	1	1	1	1	1	1	1	1	1	1	0
gene family6923	1	1	1	1	1	1	1	1	1	1	1	0
gene family6924	1	1	1	1	1	1	1	1	1	1	1	0
gene family6925	1	1	1	1	1	1	1	1	1	1	1	0
gene family6926	1	1	1	1	1	1	1	1	1	1	1	0
gene family6927	1	1	1	1	1	1	1	1	1	1	1	0
gene family6928	1	1	1	1	1	1	1	1	1	1	1	0
gene family6929	1	1	1	1	1	1	1	1	1	1	1	0
gene family6930	1	1	1	1	1	1	1	1	1	1	1	0
gene family6931	1	1	1	1	1	1	1	1	1	1	1	0
gene family6932	1	1	1	1	1	1	1	1	1	1	1	0
gene family6938	1	1	1	1	1	1	1	1	1	1	1	0
gene family6939	1	1	1	1	1	1	1	1	1	1	1	0
gene family6952	1	1	1	1	1	1	1	1	1	1	1	0
gene family6953	1	1	1	1	1	1	1	1	1	1	1	0
gene family6958	1	1	1	1	0	1	1	1	1	2	1	0
gene family6960	1	1	1	1	1	1	1	1	1	1	1	0
gene family6961	1	1	1	1	1	1	1	1	1	1	1	0
gene family6963	1	1	1	1	1	1	1	1	1	1	1	0
gene family6964	1	1	1	1	1	1	1	1	1	1	1	0
gene family6965	1	1	1	1	1	1	1	1	1	1	1	0
gene family6968	1	1	1	1	1	1	1	1	1	1	1	0
gene family6969	1	1	1	1	1	1	1	1	1	1	1	0
gene family6976	1	1	1	1	2	1	1	1	1	0	1	0
gene family6981	1	1	1	1	1	1	1	1	1	1	1	0
gene family6988	1	1	1	1	1	1	1	1	0	1	2	0
gene family6989	1	1	1	0	2	1	1	1	1	1	1	0
gene family6996	1	1	1	1	2	1	1	1	1	1	0	0
gene family7005	1	1	1	1	1	1	1	1	1	1	1	0
gene family7006	1	1	1	1	1	1	1	1	1	1	1	0
gene family7008	1	1	1	1	1	1	1	1	1	1	1	0
gene family7013	1	1	1	1	1	1	1	1	1	1	1	0
gene family7015	1	1	1	1	1	1	1	1	1	1	1	0
gene family7017	1	1	1	1	1	1	1	1	1	1	1	0
gene family7021	1	1	1	1	1	1	1	1	1	1	1	0
gene family7022	1	1	1	1	1	1	1	1	1	1	1	0
gene family7024	1	1	1	1	1	1	2	1	0	1	1	0
gene family7026	1	1	1	1	1	1	1	1	1	1	1	0
gene family7027	1	1	1	1	1	1	1	1	1	1	1	0
gene family7028	1	1	1	1	1	1	1	1	1	1	1	0
gene family7033	2	1	2	0	1	1	0	2	0	1	1	0
gene family7048	2	1	1	0	2	1	2	1	1	0	0	0
gene family7071	1	1	1	0	1	1	2	1	1	1	1	0
gene family7101	1	2	1	0	1	2	0	1	1	1	1	0
gene family7109	1	2	1	0	1	2	1	1	0	1	1	0
gene family7110	1	2	1	0	2	2	1	1	0	0	1	0
gene family7117	0	2	0	0	2	2	2	1	1	1	0	0
gene family7119	0	2	0	1	2	1	0	0	3	1	1	0
gene family7120	0	1	1	2	2	1	1	1	1	0	0	0
gene family7121	0	1	0	2	0	2	2	0	1	2	0	0
gene family7122	1	1	2	1	1	1	1	1	1	0	0	0
gene family7123	0	1	2	1	0	1	1	2	2	0	0	0
gene family7124	0	1	2	1	1	1	2	2	0	0	0	0
gene family7125	0	1	1	1	1	1	1	2	1	0	1	0
gene family7127	0	3	0	0	1	3	1	0	2	0	0	0
gene family7128	0	2	1	1	0	2	1	1	1	0	1	0
gene family7132	0	1	1	1	0	2	1	1	2	1	0	0
gene family7133	1	1	1	1	1	2	1	1	1	0	0	0
gene family7134	1	2	1	1	0	2	1	1	0	1	0	0
gene family7136	1	2	1	1	0	2	1	1	1	0	0	0
gene family7138	0	1	0	1	1	1	3	0	2	0	1	0
gene family7139	0	1	1	0	1	1	2	1	1	1	1	0
gene family7141	1	0	1	1	0	1	2	1	1	1	1	0
gene family7142	0	1	0	1	2	1	2	1	1	0	1	0
gene family7143	0	2	0	0	1	0	3	1	1	2	0	0
gene family7144	1	1	1	1	1	1	2	1	1	0	0	0
gene family7145	1	1	1	1	1	1	3	1	0	0	0	0
gene family7146	0	1	1	1	1	1	2	1	2	0	0	0
gene family7151	1	1	1	1	0	1	0	1	1	1	2	0
gene family7154	1	1	1	0	0	1	1	1	1	1	2	0
gene family7155	0	1	0	1	1	1	1	0	1	2	2	0
gene family7157	0	1	1	2	2	1	0	0	0	1	2	0
gene family7158	0	1	0	1	1	1	0	0	1	1	4	0
gene family7159	1	2	0	0	1	1	1	0	1	1	2	0
gene family7161	0	1	0	1	1	1	1	1	1	1	2	0
gene family7162	1	1	1	0	1	1	1	1	0	1	2	0
gene family7163	1	1	1	0	0	1	1	1	1	2	1	0
gene family7164	1	1	1	1	0	1	1	1	0	2	1	0
gene family7165	1	1	0	2	2	1	0	0	1	2	0	0
gene family7166	1	0	1	1	0	1	1	1	1	2	1	0
gene family7167	1	1	0	0	2	1	1	0	0	2	2	0
gene family7168	2	1	1	0	0	1	1	1	1	2	0	0
gene family7170	1	1	1	1	0	1	1	1	0	2	1	0
gene family7171	1	0	1	1	0	0	1	1	2	2	1	0
gene family7172	1	1	1	0	1	1	0	1	1	2	1	0
gene family7173	1	0	1	0	1	0	0	1	1	3	2	0
gene family7199	0	0	0	0	1	0	0	0	9	0	0	0
gene family7200	1	1	1	1	1	1	1	1	2	0	0	0
gene family7201	0	0	0	0	0	0	0	0	10	0	0	0
gene family7203	1	1	1	1	1	1	1	1	2	0	0	0
gene family7204	1	1	1	1	1	1	1	1	2	0	0	0
gene family7205	0	1	1	2	0	1	0	1	2	1	1	0
gene family7206	1	1	1	0	0	1	1	0	3	1	1	0
gene family7208	1	1	1	0	1	1	0	1	3	0	1	0
gene family7211	0	1	1	1	1	1	1	1	2	0	1	0
gene family7212	1	1	1	1	1	1	0	1	2	1	0	0
gene family7213	2	1	0	0	2	2	0	0	2	0	1	0
gene family7214	0	1	0	0	6	1	0	0	0	1	1	0
gene family7217	0	1	0	0	2	2	1	1	2	1	0	0
gene family7218	1	2	0	1	2	2	0	0	1	0	1	0
gene family7219	1	1	1	0	2	1	0	1	1	1	1	0
gene family7221	0	1	1	1	2	1	1	0	0	1	2	0
gene family7222	1	1	1	0	2	1	1	1	1	1	0	0
gene family7223	1	1	1	1	2	1	1	1	1	0	0	0
gene family7224	1	1	1	1	2	1	1	1	1	0	0	0
gene family7225	0	0	0	0	0	0	0	0	10	0	0	0
gene family7228	1	1	1	1	0	1	1	1	1	1	1	0
gene family7230	1	1	1	1	1	1	0	1	1	1	1	0
gene family7233	1	1	1	1	1	1	1	1	1	1	0	0
gene family7235	1	1	1	1	1	1	1	1	0	1	1	0
gene family7236	1	2	1	2	1	1	0	1	1	0	0	0
gene family7239	1	1	1	1	1	1	1	1	0	1	1	0
gene family7240	1	1	1	1	1	1	1	1	1	0	1	0
gene family7243	1	1	1	1	1	1	0	1	1	1	1	0
gene family7244	0	1	1	1	0	1	1	2	2	1	0	0
gene family7245	1	0	1	1	1	1	1	1	1	1	1	0
gene family7247	1	1	1	1	1	1	0	1	1	1	1	0
gene family7249	1	1	1	1	1	1	1	0	1	1	1	0
gene family7250	1	1	1	0	1	1	1	1	1	1	1	0
gene family7251	0	1	0	2	1	1	1	2	1	0	1	0
gene family7257	1	1	1	1	1	1	0	1	1	1	1	0
gene family7258	1	1	1	1	0	1	1	1	1	1	1	0
gene family7272	1	1	1	1	1	1	1	1	0	1	1	0
gene family7274	1	1	1	1	0	1	1	1	1	1	1	0
gene family7275	1	1	1	1	1	1	0	1	1	1	1	0
gene family7280	1	1	1	1	1	1	0	1	1	1	1	0
gene family7281	1	0	1	1	1	1	1	1	1	1	1	0
gene family7282	1	1	0	1	1	1	2	0	2	1	0	0
gene family7283	1	1	1	1	1	1	1	1	1	1	0	0
gene family7284	1	1	1	0	1	1	1	1	1	1	1	0
gene family7285	1	1	1	1	1	1	1	0	1	1	1	0
gene family7286	1	1	1	1	1	1	1	1	1	1	0	0
gene family7287	0	1	1	1	1	1	1	1	1	1	1	0
gene family7288	1	1	1	1	1	1	0	1	1	1	1	0
gene family7290	1	1	1	1	1	1	1	1	1	0	1	0
gene family7293	1	1	1	2	0	1	1	1	1	1	0	0
gene family7299	1	1	1	1	1	1	0	1	1	1	1	0
gene family7300	1	2	1	0	1	2	1	1	1	0	0	0
gene family7301	1	1	1	1	1	1	0	1	1	1	1	0
gene family7302	1	1	1	2	0	1	0	1	0	2	1	0
gene family7306	1	1	1	1	1	1	0	1	1	1	1	0
gene family7308	1	1	1	1	0	1	1	1	1	1	1	0
gene family7314	0	1	1	1	1	1	1	1	1	1	1	0
gene family7315	1	2	1	1	1	1	1	1	1	0	0	0
gene family7321	1	1	1	1	1	1	0	1	1	1	1	0
gene family7324	1	1	1	1	1	1	0	1	1	1	1	0
gene family7325	1	1	1	1	1	1	1	1	0	1	1	0
gene family7326	1	1	1	1	1	1	1	1	0	1	1	0
gene family7330	1	1	1	1	1	1	1	1	1	1	0	0
gene family7333	0	1	1	1	1	1	1	1	1	1	1	0
gene family7334	0	1	1	1	1	1	2	1	1	0	1	0
gene family7335	1	1	1	1	0	1	1	1	1	1	1	0
gene family7339	1	1	2	1	0	1	0	2	0	1	1	0
gene family7342	0	1	0	1	1	1	1	1	1	2	1	0
gene family7343	1	1	1	1	1	1	1	1	1	1	0	0
gene family7344	1	1	1	1	1	1	1	1	0	1	1	0
gene family7356	1	1	1	1	0	1	1	1	1	1	1	0
gene family7360	0	1	1	1	1	1	1	1	1	1	1	0
gene family7361	1	1	1	1	1	1	1	1	1	1	0	0
gene family7362	1	1	1	1	1	1	1	1	0	1	1	0
gene family7363	1	1	1	1	1	1	0	1	1	1	1	0
gene family7365	2	1	2	1	0	1	1	1	1	0	0	0
gene family7368	2	2	0	1	1	2	0	0	1	0	1	0
gene family7369	0	0	1	1	1	0	0	1	1	2	3	0
gene family7373	1	1	1	1	1	1	1	1	0	1	1	0
gene family7374	0	0	1	2	2	1	1	1	0	1	1	0
gene family7377	1	1	1	1	1	1	1	1	1	1	0	0
gene family7378	1	1	1	1	0	1	1	1	1	1	1	0
gene family7380	1	1	1	1	1	1	1	1	1	0	1	0
gene family7381	1	1	1	1	0	1	1	1	1	1	1	0
gene family7382	1	1	1	1	1	1	1	1	1	1	0	0
gene family7383	2	1	1	1	1	1	1	1	1	0	0	0
gene family7384	1	1	1	1	1	1	0	1	1	1	1	0
gene family7389	1	1	1	1	1	1	0	1	1	1	1	0
gene family7390	0	1	1	1	1	1	1	1	0	1	2	0
gene family7392	1	1	1	1	0	1	1	1	1	1	1	0
gene family7395	1	1	1	1	1	1	2	1	1	0	0	0
gene family7396	1	1	1	1	2	1	0	1	0	1	1	0
gene family7398	1	1	1	1	1	1	0	1	1	1	1	0
gene family7399	1	1	1	1	1	0	1	1	1	1	1	0
gene family7400	1	1	1	1	1	1	1	1	1	1	0	0
gene family7404	1	1	1	1	1	1	1	1	0	1	1	0
gene family7410	1	1	1	1	1	1	1	1	1	0	1	0
gene family7411	0	1	1	1	0	1	1	1	2	1	1	0
gene family7412	0	1	1	1	1	1	1	1	1	1	1	0
gene family7414	1	1	1	1	1	1	0	1	1	1	1	0
gene family7415	1	1	1	1	0	1	2	1	2	0	0	0
gene family7416	1	2	1	1	0	1	1	1	0	1	1	0
gene family7417	1	1	1	2	1	1	1	1	1	0	0	0
gene family7418	1	1	1	1	2	1	1	1	1	0	0	0
gene family7425	1	1	1	1	0	1	1	1	1	1	1	0
gene family7426	1	1	1	1	1	1	1	1	1	1	0	0
gene family7428	1	1	1	1	1	1	1	1	1	0	1	0
gene family7430	1	1	1	1	1	1	1	1	1	0	1	0
gene family7431	0	1	1	1	2	1	1	1	0	1	1	0
gene family7432	1	1	1	1	2	1	1	1	1	0	0	0
gene family7436	1	1	0	1	1	1	1	1	1	1	1	0
gene family7437	0	1	1	1	1	1	1	1	1	1	1	0
gene family7438	1	1	1	2	0	1	1	1	1	1	0	0
gene family7439	1	1	1	1	0	1	1	1	1	1	1	0
gene family7441	1	1	1	1	1	0	1	1	1	1	1	0
gene family7442	1	0	1	1	1	1	1	1	1	1	1	0
gene family7443	1	1	1	1	1	1	0	1	1	1	1	0
gene family7447	1	1	1	1	1	1	1	1	1	0	1	0
gene family7449	1	1	1	1	0	1	1	1	1	1	1	0
gene family7451	1	1	1	1	1	1	0	1	1	1	1	0
gene family7452	1	1	1	1	1	1	0	1	1	1	1	0
gene family7455	0	2	1	1	1	1	1	2	1	0	0	0
gene family7456	1	1	1	1	1	1	0	1	1	1	1	0
gene family7458	1	1	1	0	2	1	1	1	0	1	1	0
gene family7459	1	1	1	1	1	1	1	1	1	0	1	0
gene family7461	0	2	0	1	1	2	1	0	1	1	1	0
gene family7462	0	2	0	1	1	2	0	0	1	1	2	0
gene family7463	1	1	1	1	1	1	1	2	1	0	0	0
gene family7464	1	1	1	1	0	1	1	1	1	1	1	0
gene family7465	0	1	0	1	1	1	1	1	1	1	2	0
gene family7468	1	1	1	1	1	1	0	1	1	2	0	0
gene family7469	1	0	1	1	1	1	1	1	1	1	1	0
gene family7472	1	1	1	1	1	1	1	1	1	0	1	0
gene family7476	1	1	1	1	1	1	0	1	1	1	1	0
gene family7484	1	0	1	1	1	1	1	1	1	1	1	0
gene family7488	1	1	1	1	1	1	1	1	1	1	0	0
gene family7489	1	1	1	1	1	1	0	1	1	1	1	0
gene family7490	1	1	1	1	1	1	0	1	1	1	1	0
gene family7491	1	1	1	1	1	1	0	1	1	1	1	0
gene family7492	1	1	1	1	1	1	0	1	1	1	1	0
gene family7493	1	0	1	1	1	1	1	1	1	1	1	0
gene family7500	1	1	1	1	1	1	1	1	1	0	1	0
gene family7502	0	1	1	1	1	1	1	1	1	1	1	0
gene family7503	1	1	1	1	1	1	1	1	1	0	1	0
gene family7507	1	1	1	1	1	1	1	1	1	0	1	0
gene family7509	1	1	1	0	2	2	1	1	1	0	0	0
gene family7511	1	1	1	1	0	1	1	1	1	1	1	0
gene family7512	1	1	1	1	1	1	0	1	1	1	1	0
gene family7515	1	1	1	1	1	1	1	1	0	1	1	0
gene family7517	1	1	1	1	1	0	1	1	1	1	1	0
gene family7519	1	1	1	1	0	1	1	1	1	1	1	0
gene family7523	1	1	1	1	1	1	1	1	1	0	1	0
gene family7524	1	1	1	1	1	1	0	1	1	1	1	0
gene family7525	1	1	1	1	1	1	1	1	0	1	1	0
gene family7527	1	1	1	1	0	1	1	1	1	1	1	0
gene family7528	1	1	1	1	2	1	0	1	1	1	0	0
gene family7529	0	1	1	1	1	1	1	2	1	0	1	0
gene family7530	1	1	1	1	1	1	1	2	1	0	0	0
gene family7533	1	1	1	1	1	1	0	1	1	1	1	0
gene family7534	1	1	1	1	1	1	0	1	1	1	1	0
gene family7535	1	1	1	1	1	1	1	1	0	1	1	0
gene family7536	0	1	1	1	1	1	1	1	1	1	1	0
gene family7538	1	1	1	1	1	1	1	1	0	1	1	0
gene family7540	0	1	1	1	1	1	1	1	1	1	1	0
gene family7543	1	0	1	1	1	1	1	1	1	1	1	0
gene family7544	1	1	1	1	1	1	1	0	1	1	1	0
gene family7547	1	1	1	1	1	1	0	1	1	1	1	0
gene family7548	1	1	1	1	1	1	0	1	1	1	1	0
gene family7549	1	1	1	1	1	0	1	1	1	1	1	0
gene family7551	1	1	1	1	1	1	1	1	1	0	1	0
gene family7553	1	1	1	1	1	0	1	1	1	1	1	0
gene family7557	1	1	1	1	1	1	0	1	1	1	1	0
gene family7560	1	1	1	1	1	0	1	1	1	1	1	0
gene family7565	1	1	1	0	1	1	1	1	1	1	1	0
gene family7566	1	1	1	1	0	1	1	1	1	1	1	0
gene family7568	1	1	1	1	1	1	1	1	1	0	1	0
gene family7570	0	1	1	1	1	1	1	1	1	1	1	0
gene family7571	0	1	1	1	1	1	0	1	1	1	2	0
gene family7572	1	1	1	0	1	1	0	2	1	1	1	0
gene family7573	1	1	1	1	1	1	1	1	0	1	1	0
gene family7579	1	1	1	1	1	1	0	1	1	1	1	0
gene family7581	0	2	0	1	2	2	1	1	1	0	0	0
gene family7585	1	1	1	1	1	1	1	1	0	1	1	0
gene family7586	1	1	1	1	1	1	1	1	1	0	1	0
gene family7588	1	1	1	1	0	1	1	1	1	1	1	0
gene family7589	0	1	1	1	1	1	1	0	1	1	2	0
gene family7590	1	1	1	1	0	1	1	1	1	1	1	0
gene family7591	2	1	1	1	1	1	1	1	1	0	0	0
gene family7593	2	1	1	0	2	1	1	1	0	0	1	0
gene family7594	0	1	1	1	1	1	1	1	1	1	1	0
gene family7595	1	1	1	1	0	1	1	1	1	1	1	0
gene family7597	0	1	1	1	1	1	1	1	1	1	1	0
gene family7599	1	1	1	1	1	1	0	1	1	1	1	0
gene family7605	1	1	1	1	1	1	0	1	1	1	1	0
gene family7606	1	1	1	1	1	1	1	1	0	0	2	0
gene family7607	1	0	1	1	1	1	1	1	1	1	1	0
gene family7609	1	1	1	1	1	0	1	1	1	1	1	0
gene family7610	1	1	1	1	0	1	1	1	1	1	1	0
gene family7614	1	0	1	1	1	1	1	1	1	1	1	0
gene family7616	1	1	1	1	1	1	1	1	0	1	1	0
gene family7618	1	1	1	1	2	1	1	1	1	0	0	0
gene family7619	0	2	1	1	1	2	1	1	0	1	0	0
gene family7620	1	1	1	1	1	2	1	1	1	0	0	0
gene family7622	1	1	1	1	1	1	0	1	1	1	1	0
gene family7623	0	1	1	1	2	1	2	1	0	0	1	0
gene family7626	1	1	1	1	2	1	0	1	0	1	1	0
gene family7627	1	0	1	1	1	1	1	1	1	1	1	0
gene family7628	1	1	1	1	1	1	0	1	1	1	1	0
gene family7629	1	1	1	1	1	1	0	1	1	1	1	0
gene family7630	1	1	1	1	1	1	1	1	0	1	1	0
gene family7631	0	2	1	1	1	2	0	1	0	1	1	0
gene family7632	0	1	0	1	1	1	2	1	1	1	1	0
gene family7633	1	1	1	0	1	1	2	1	1	1	0	0
gene family7637	0	1	1	1	1	1	1	1	1	1	1	0
gene family7638	1	1	1	1	1	1	1	1	0	1	1	0
gene family7642	0	0	1	1	1	1	1	1	1	1	2	0
gene family7643	1	1	1	1	0	1	1	1	1	1	1	0
gene family7649	1	1	1	1	1	1	1	1	0	1	1	0
gene family7650	1	1	1	1	1	1	0	1	1	1	1	0
gene family7653	1	1	1	1	1	1	0	1	1	1	1	0
gene family7654	1	1	1	1	1	1	1	1	1	1	0	0
gene family7655	0	2	0	1	1	2	1	0	0	2	1	0
gene family7657	1	1	1	1	1	1	0	1	1	1	1	0
gene family7660	1	1	1	1	1	0	1	1	1	1	1	0
gene family7661	1	1	1	1	0	1	1	1	1	1	1	0
gene family7663	1	1	1	1	0	1	1	1	1	1	1	0
gene family7668	1	1	1	1	1	1	0	1	1	1	1	0
gene family7669	1	1	1	1	1	1	1	1	0	1	1	0
gene family7671	1	1	1	0	1	1	2	1	2	0	0	0
gene family7673	1	1	1	1	0	2	0	1	1	1	1	0
gene family7674	1	2	1	1	0	2	1	1	1	0	0	0
gene family7676	1	1	1	0	1	1	1	1	1	1	1	0
gene family7677	2	1	2	0	1	0	1	2	0	0	1	0
gene family7678	1	1	1	0	1	1	1	1	1	1	1	0
gene family7680	1	1	1	0	1	1	1	1	1	1	1	0
gene family7681	1	1	1	0	1	1	1	1	1	1	1	0
gene family7683	1	1	1	0	1	1	0	2	0	1	2	0
gene family7690	1	1	1	0	1	2	1	1	1	1	0	0
gene family7692	1	1	1	0	1	1	1	1	1	1	1	0
gene family7694	1	1	1	0	1	1	1	1	1	1	1	0
gene family7702	1	2	1	0	1	1	1	2	1	0	0	0
gene family7703	1	1	1	0	1	1	1	1	1	1	1	0
gene family7705	1	1	1	0	1	1	1	1	1	1	1	0
gene family7712	1	1	1	0	1	1	1	1	1	1	1	0
gene family7717	1	1	1	0	1	1	1	1	1	1	1	0
gene family7723	1	1	1	0	1	1	1	1	1	1	1	0
gene family7725	1	1	2	0	2	1	0	1	1	1	0	0
gene family7726	1	1	1	0	1	1	1	1	1	1	1	0
gene family7729	0	2	1	0	1	2	1	1	0	1	1	0
gene family7730	1	1	1	0	1	1	1	1	1	1	1	0
gene family7731	1	1	1	0	2	1	1	1	0	1	1	0
gene family7732	1	1	1	0	1	1	1	1	1	1	1	0
gene family7734	1	1	1	0	1	1	1	1	1	1	1	0
gene family7736	1	1	1	0	1	1	1	1	1	1	1	0
gene family7739	1	1	1	0	1	1	1	1	1	1	1	0
gene family7744	1	1	1	0	1	1	1	1	1	1	1	0
gene family7745	1	1	1	0	1	1	1	1	1	1	1	0
gene family7746	1	1	1	0	1	1	1	1	1	1	1	0
gene family7747	1	1	1	0	1	1	1	1	1	1	1	0
gene family7748	1	1	1	0	1	1	1	1	1	1	1	0
gene family7751	1	1	1	0	1	1	1	1	0	1	2	0
gene family7752	1	1	1	0	1	1	1	1	1	1	1	0
gene family7753	0	2	1	0	1	1	2	1	1	0	1	0
gene family7754	1	1	1	0	1	1	1	1	1	1	1	0
gene family7755	1	2	1	1	1	1	1	1	1	0	0	0
gene family7756	1	1	1	0	0	1	0	2	1	2	1	0
gene family7757	1	1	1	0	1	1	1	1	0	1	2	0
gene family7758	1	1	0	0	1	1	1	1	0	2	2	0
gene family7759	1	1	0	0	1	1	1	1	2	1	1	0
gene family7762	0	2	0	0	1	1	1	0	1	3	1	0
gene family7765	0	0	2	2	0	0	0	2	1	1	1	0
gene family7767	0	1	1	3	0	1	2	1	0	0	0	0
gene family7768	1	1	1	3	0	1	0	2	0	0	0	0
gene family7769	1	1	1	2	0	2	0	1	0	0	1	0
gene family7771	0	2	2	0	0	2	1	1	1	0	0	0
gene family7772	1	0	3	1	1	0	0	1	1	0	1	0
gene family7773	0	0	2	0	0	0	0	3	4	0	0	0
gene family7775	1	1	1	1	1	1	1	2	0	0	0	0
gene family7776	0	2	1	0	1	2	1	1	0	1	0	0
gene family7777	1	2	0	1	1	2	1	0	1	0	0	0
gene family7778	0	2	0	1	2	2	0	1	0	0	1	0
gene family7779	1	2	1	0	1	2	1	1	0	0	0	0
gene family7780	0	1	1	0	1	1	2	1	2	0	0	0
gene family7782	0	1	1	1	1	1	2	1	1	0	0	0
gene family7783	0	1	1	1	0	1	0	1	0	1	3	0
gene family7784	0	0	0	0	0	0	0	0	0	0	9	0
gene family7787	1	1	1	0	0	1	0	1	1	1	2	0
gene family7788	0	0	0	0	0	0	0	0	0	6	3	0
gene family7789	1	1	0	0	0	1	1	1	1	1	2	0
gene family7790	0	1	0	0	2	1	1	1	0	1	2	0
gene family7791	0	0	0	0	0	0	0	0	0	0	9	0
gene family7792	0	1	0	0	0	2	3	0	1	0	2	0
gene family7793	0	1	0	1	1	1	1	0	1	1	2	0
gene family7794	0	1	1	1	1	1	1	0	1	0	2	0
gene family7795	1	1	1	0	1	1	0	1	0	1	2	0
gene family7796	1	0	0	0	2	0	1	1	0	1	3	0
gene family7797	1	0	1	0	1	0	0	1	1	1	3	0
gene family7798	0	0	1	1	0	0	1	1	2	1	2	0
gene family7800	1	0	0	1	0	0	2	0	1	1	3	0
gene family7801	0	1	1	0	1	1	1	1	1	0	2	0
gene family7802	1	0	1	1	1	1	0	1	1	2	0	0
gene family7803	1	0	1	0	1	1	0	0	1	3	1	0
gene family7805	1	1	1	1	0	1	1	1	0	2	0	0
gene family7806	0	1	0	1	2	1	0	1	0	2	1	0
gene family7807	1	1	1	0	1	1	1	1	0	2	0	0
gene family7809	0	0	1	1	1	1	1	1	0	2	1	0
gene family7810	0	0	1	1	0	0	1	2	1	2	1	0
gene family7812	1	1	1	0	0	1	0	1	1	2	1	0
gene family7813	1	1	1	1	1	1	0	0	1	2	0	0
gene family7814	0	1	0	1	1	1	1	0	1	2	1	0
gene family7834	0	0	0	0	1	0	0	0	8	0	0	0
gene family7835	0	0	0	0	0	0	0	0	9	0	0	0
gene family7836	0	0	0	1	0	0	0	0	8	0	0	0
gene family7837	0	1	1	1	0	1	1	1	3	0	0	0
gene family7838	1	1	1	1	0	1	0	1	2	0	1	0
gene family7839	1	1	1	1	0	1	0	1	3	0	0	0
gene family7842	0	1	1	1	1	1	1	1	2	0	0	0
gene family7843	1	1	0	0	1	1	1	0	2	2	0	0
gene family7844	1	1	1	1	0	1	1	1	2	0	0	0
gene family7845	0	0	1	1	1	0	1	2	2	0	1	0
gene family7847	1	0	1	1	3	0	1	1	0	0	1	0
gene family7848	0	0	1	0	3	2	0	2	1	0	0	0
gene family7850	1	0	1	1	2	0	1	1	1	0	1	0
gene family7852	0	1	0	1	3	1	1	0	1	0	1	0
gene family7853	0	0	0	0	0	0	0	0	9	0	0	0
gene family7854	1	0	1	1	0	1	1	1	1	1	1	0
gene family7855	1	1	1	1	1	1	1	1	1	0	0	0
gene family7857	1	1	1	1	1	1	1	1	1	0	0	0
gene family7858	0	1	1	1	0	1	1	1	1	1	1	0
gene family7859	0	1	1	1	1	1	1	1	0	1	1	0
gene family7861	1	1	1	1	0	1	1	1	0	1	1	0
gene family7862	1	1	1	1	1	1	1	1	1	0	0	0
gene family7863	1	1	1	1	1	1	1	1	1	0	0	0
gene family7865	1	1	1	1	1	0	1	1	0	1	1	0
gene family7866	1	1	1	1	0	1	0	1	1	1	1	0
gene family7867	1	1	1	1	1	1	1	1	1	0	0	0
gene family7869	1	1	1	1	1	1	1	1	1	0	0	0
gene family7870	1	1	1	1	2	1	1	1	0	0	0	0
gene family7871	1	1	1	1	1	1	0	1	1	1	0	0
gene family7872	1	1	1	1	1	1	1	1	1	0	0	0
gene family7873	1	1	1	1	1	1	1	1	1	0	0	0
gene family7874	1	1	1	1	1	1	0	2	1	0	0	0
gene family7876	1	1	1	1	1	1	1	1	1	0	0	0
gene family7879	1	0	1	1	0	1	1	1	1	1	1	0
gene family7880	1	1	1	1	1	1	1	1	1	0	0	0
gene family7881	1	1	1	1	1	1	1	1	1	0	0	0
gene family7883	1	1	1	1	1	1	1	1	1	0	0	0
gene family7885	1	1	1	1	1	1	1	1	1	0	0	0
gene family7886	1	0	1	1	1	0	2	1	0	1	1	0
gene family7887	1	1	1	1	0	1	1	1	0	1	1	0
gene family7888	1	1	1	1	1	1	1	1	1	0	0	0
gene family7889	0	1	1	1	1	1	0	1	1	1	1	0
gene family7892	1	0	1	1	1	0	1	1	1	1	1	0
gene family7893	0	1	1	1	2	1	1	1	1	0	0	0
gene family7894	1	1	0	0	0	1	1	2	1	1	1	0
gene family7895	0	1	0	2	2	1	1	1	1	0	0	0
gene family7897	1	1	1	1	0	1	1	1	0	1	1	0
gene family7898	0	1	0	2	1	1	1	0	2	1	0	0
gene family7899	0	2	1	1	2	1	0	1	0	1	0	0
gene family7901	0	1	1	1	1	1	1	1	0	1	1	0
gene family7902	0	1	1	1	0	1	1	1	1	1	1	0
gene family7904	0	2	0	1	1	2	1	0	0	1	1	0
gene family7906	0	1	1	1	1	1	0	1	1	1	1	0
gene family7907	1	1	1	1	1	1	1	1	1	0	0	0
gene family7908	1	1	1	1	1	1	1	1	1	0	0	0
gene family7909	1	1	1	1	1	1	1	1	1	0	0	0
gene family7910	1	1	1	1	1	1	1	1	1	0	0	0
gene family7911	1	1	0	1	1	1	1	0	1	1	1	0
gene family7915	0	1	1	1	1	1	1	1	1	0	1	0
gene family7917	1	1	1	1	2	1	0	1	1	0	0	0
gene family7918	1	1	1	1	1	1	1	1	1	0	0	0
gene family7919	0	1	1	1	1	1	1	1	1	0	1	0
gene family7920	1	1	1	1	1	0	1	1	1	1	0	0
gene family7921	1	1	1	1	0	1	1	1	2	0	0	0
gene family7923	1	1	1	1	1	1	1	1	1	0	0	0
gene family7926	1	1	1	1	1	1	1	1	1	0	0	0
gene family7928	1	1	1	1	1	1	1	1	1	0	0	0
gene family7929	1	1	1	1	1	1	1	1	1	0	0	0
gene family7930	1	1	1	1	1	1	1	1	1	0	0	0
gene family7932	1	1	1	1	1	1	1	1	0	0	1	0
gene family7933	1	1	1	1	1	1	0	0	1	1	1	0
gene family7934	1	1	1	0	1	1	1	1	0	1	1	0
gene family7935	0	1	1	1	1	1	1	1	1	0	1	0
gene family7936	1	1	1	1	0	1	1	1	0	1	1	0
gene family7937	1	1	1	1	1	1	1	1	1	0	0	0
gene family7940	0	1	1	1	0	1	0	1	2	1	1	0
gene family7941	1	0	1	1	1	0	1	1	1	1	1	0
gene family7943	0	1	1	1	1	1	1	1	1	0	1	0
gene family7944	0	1	1	1	1	1	1	1	1	0	1	0
gene family7945	1	1	1	1	1	1	1	1	1	0	0	0
gene family7946	1	1	1	1	0	1	1	1	0	1	1	0
gene family7947	1	1	1	1	0	1	1	1	1	0	1	0
gene family7948	1	1	1	1	1	1	1	1	1	0	0	0
gene family7949	1	1	1	1	0	1	1	1	1	1	0	0
gene family7950	1	1	1	1	1	1	1	1	1	0	0	0
gene family7952	1	1	0	1	1	1	0	0	0	2	2	0
gene family7957	0	1	0	1	2	1	0	2	1	0	1	0
gene family7958	1	1	1	1	1	1	1	1	1	0	0	0
gene family7960	1	1	1	1	1	1	1	1	1	0	0	0
gene family7962	0	1	0	1	1	2	1	0	2	1	0	0
gene family7963	1	1	1	1	0	1	1	1	1	1	0	0
gene family7965	0	1	0	1	1	1	2	1	2	0	0	0
gene family7967	1	0	0	2	1	0	1	1	1	1	1	0
gene family7969	0	2	0	1	1	1	1	0	1	1	1	0
gene family7971	1	2	0	1	2	1	0	0	1	0	1	0
gene family7972	1	1	1	1	0	1	1	1	0	1	1	0
gene family7973	1	1	1	1	1	1	0	1	0	1	1	0
gene family7974	1	1	1	1	1	1	1	1	1	0	0	0
gene family7976	1	1	1	1	1	1	1	1	1	0	0	0
gene family7977	1	1	1	1	1	1	0	1	1	1	0	0
gene family7978	1	1	1	1	1	1	1	1	1	0	0	0
gene family7980	1	1	1	1	1	1	1	1	1	0	0	0
gene family7981	1	1	1	1	1	1	1	1	1	0	0	0
gene family7982	1	1	1	1	1	1	1	1	1	0	0	0
gene family7984	1	1	1	1	1	1	1	1	0	0	1	0
gene family7987	0	1	1	1	1	1	1	1	1	0	1	0
gene family7988	1	1	1	1	1	1	1	1	1	0	0	0
gene family7990	1	1	1	1	1	1	1	1	1	0	0	0
gene family7991	1	1	1	1	0	1	1	1	1	1	0	0
gene family7992	1	1	1	1	1	1	1	1	1	0	0	0
gene family7993	0	1	1	0	1	1	1	1	0	1	2	0
gene family7995	1	1	1	1	1	1	1	1	0	1	0	0
gene family7997	1	1	1	1	1	1	1	1	1	0	0	0
gene family7998	1	2	1	1	1	2	0	1	0	0	0	0
gene family7999	1	0	1	1	0	1	1	1	1	1	1	0
gene family8001	1	0	1	1	1	1	0	1	1	1	1	0
gene family8002	1	1	1	1	1	0	0	1	1	1	1	0
gene family8003	1	1	1	1	1	1	1	1	1	0	0	0
gene family8004	1	1	1	1	1	1	1	1	1	0	0	0
gene family8006	1	1	1	1	1	1	1	1	1	0	0	0
gene family8007	0	1	1	1	1	1	0	1	1	1	1	0
gene family8008	1	0	1	1	0	0	1	1	1	2	1	0
gene family8009	1	1	1	1	0	1	1	1	0	0	2	0
gene family8010	0	1	0	1	3	1	0	0	1	1	1	0
gene family8011	1	1	1	1	1	1	0	1	0	1	1	0
gene family8012	1	1	1	1	1	1	1	1	1	0	0	0
gene family8013	0	1	1	0	1	1	2	1	0	1	1	0
gene family8014	1	1	1	1	1	1	1	1	1	0	0	0
gene family8017	1	1	0	2	2	1	1	0	1	0	0	0
gene family8018	1	0	1	1	1	1	0	1	1	1	1	0
gene family8021	1	2	1	1	1	2	0	1	0	0	0	0
gene family8022	0	0	1	1	1	1	1	1	1	1	1	0
gene family8023	1	1	1	1	1	1	1	1	1	0	0	0
gene family8024	1	1	1	1	0	1	0	1	1	1	1	0
gene family8025	1	1	1	1	1	1	1	1	1	0	0	0
gene family8026	1	0	1	1	0	1	1	1	1	1	1	0
gene family8027	1	0	1	1	1	1	0	1	1	1	1	0
gene family8028	1	1	1	1	1	1	1	1	1	0	0	0
gene family8029	1	1	1	1	1	1	1	1	1	0	0	0
gene family8030	0	1	1	1	1	1	1	1	1	1	0	0
gene family8031	1	1	1	1	1	1	1	1	1	0	0	0
gene family8032	1	1	1	1	1	1	1	1	1	0	0	0
gene family8034	1	0	1	1	1	0	1	1	1	1	1	0
gene family8035	1	1	1	0	1	1	1	1	0	1	1	0
gene family8036	1	1	1	0	0	1	1	1	1	1	1	0
gene family8037	0	2	0	2	1	2	0	0	1	0	1	0
gene family8040	0	1	0	1	1	1	1	0	2	1	1	0
gene family8043	1	1	0	1	1	1	0	1	1	1	1	0
gene family8044	1	1	1	1	1	1	0	1	0	1	1	0
gene family8046	1	1	1	1	0	1	0	1	1	1	1	0
gene family8047	1	2	1	1	0	2	1	1	0	0	0	0
gene family8048	1	1	1	1	1	1	1	1	1	0	0	0
gene family8049	1	1	1	1	1	1	1	1	1	0	0	0
gene family8051	1	1	1	0	1	1	1	1	1	0	1	0
gene family8052	1	1	1	1	1	1	1	1	1	0	0	0
gene family8054	0	1	1	1	1	2	1	1	0	1	0	0
gene family8055	0	1	1	1	1	1	1	1	1	1	0	0
gene family8056	1	1	1	1	1	1	0	1	1	1	0	0
gene family8057	1	1	1	1	1	1	1	1	1	0	0	0
gene family8059	1	1	1	1	1	1	1	1	0	0	1	0
gene family8063	1	1	1	1	1	1	0	0	1	1	1	0
gene family8065	1	1	1	1	1	1	1	1	1	0	0	0
gene family8067	1	1	1	1	1	1	1	1	1	0	0	0
gene family8068	1	0	1	1	1	0	1	1	1	1	1	0
gene family8069	1	1	0	1	0	1	1	1	1	1	1	0
gene family8072	0	1	1	2	1	1	0	1	1	0	1	0
gene family8073	1	1	1	0	0	1	1	1	1	1	1	0
gene family8074	1	1	1	1	1	1	1	1	1	0	0	0
gene family8075	0	1	1	1	1	1	1	1	1	0	1	0
gene family8076	0	1	0	1	1	1	2	0	1	1	1	0
gene family8078	1	1	1	1	1	1	1	1	1	0	0	0
gene family8079	1	1	1	1	1	1	1	1	1	0	0	0
gene family8084	1	1	1	1	0	1	2	1	0	0	1	0
gene family8085	1	1	0	1	1	1	1	0	1	1	1	0
gene family8086	1	1	1	1	1	1	1	1	1	0	0	0
gene family8087	1	1	1	1	2	1	1	1	0	0	0	0
gene family8088	1	1	1	1	1	1	1	0	0	1	1	0
gene family8089	1	1	0	1	1	1	1	1	1	0	1	0
gene family8090	1	1	1	1	1	1	1	1	0	1	0	0
gene family8091	1	1	2	1	0	1	1	2	0	0	0	0
gene family8092	0	1	1	1	1	1	0	1	1	1	1	0
gene family8093	0	2	1	0	1	1	0	0	1	1	2	0
gene family8094	1	1	1	1	1	1	1	1	1	0	0	0
gene family8096	1	0	2	1	1	0	1	1	1	0	1	0
gene family8097	1	1	0	1	1	1	0	1	1	1	1	0
gene family8098	1	1	0	1	1	1	0	1	1	1	1	0
gene family8101	1	1	1	1	1	1	1	1	1	0	0	0
gene family8103	2	1	1	1	0	1	1	1	1	0	0	0
gene family8109	1	1	1	1	1	1	0	1	0	1	1	0
gene family8110	1	1	1	1	1	1	1	1	1	0	0	0
gene family8113	1	1	1	1	0	1	1	1	1	0	1	0
gene family8116	1	1	1	1	0	1	1	1	1	1	0	0
gene family8117	0	1	0	1	3	1	1	0	1	0	1	0
gene family8118	0	2	0	1	1	2	0	1	1	1	0	0
gene family8119	1	1	1	1	0	1	1	1	1	0	1	0
gene family8120	1	1	1	1	0	1	1	1	1	0	1	0
gene family8121	1	1	1	1	1	1	0	1	1	0	1	0
gene family8122	1	1	1	1	1	1	1	1	1	0	0	0
gene family8123	1	1	1	1	1	1	0	1	0	0	2	0
gene family8124	0	1	1	2	1	1	1	1	1	0	0	0
gene family8126	1	1	0	1	1	1	1	0	1	1	1	0
gene family8127	1	1	1	1	1	1	1	1	1	0	0	0
gene family8128	0	1	1	1	1	1	1	1	1	0	1	0
gene family8129	0	1	1	1	1	1	1	1	0	1	1	0
gene family8132	0	1	1	1	1	1	1	1	0	1	1	0
gene family8133	1	1	1	1	1	1	0	1	0	1	1	0
gene family8134	0	1	1	1	1	2	0	0	0	0	3	0
gene family8136	0	1	1	1	1	1	1	1	1	1	0	0
gene family8137	1	1	1	1	1	1	1	1	0	0	1	0
gene family8138	1	1	1	1	0	1	0	1	1	1	1	0
gene family8140	1	1	1	1	1	1	1	1	1	0	0	0
gene family8141	1	1	0	1	1	1	0	1	1	1	1	0
gene family8142	0	1	1	1	1	1	0	1	1	1	1	0
gene family8143	1	1	1	1	0	1	0	1	1	1	1	0
gene family8144	1	1	1	1	1	1	1	1	1	0	0	0
gene family8146	1	0	1	0	1	1	2	1	1	0	1	0
gene family8149	1	1	1	1	1	1	0	1	1	0	1	0
gene family8150	1	1	1	1	1	1	1	1	1	0	0	0
gene family8151	1	1	1	1	1	2	0	1	1	0	0	0
gene family8152	1	1	1	0	0	1	1	1	1	1	1	0
gene family8154	1	1	1	1	1	1	1	1	1	0	0	0
gene family8156	1	1	0	1	2	1	0	0	1	1	1	0
gene family8157	1	1	0	1	2	1	0	0	1	1	1	0
gene family8160	1	1	1	1	1	1	1	1	1	0	0	0
gene family8161	1	1	1	1	1	1	1	1	0	0	1	0
gene family8162	1	1	1	1	0	1	0	1	1	1	1	0
gene family8163	1	1	1	1	1	1	1	1	1	0	0	0
gene family8164	1	1	1	0	1	1	1	1	1	0	1	0
gene family8165	1	1	1	1	1	1	1	1	1	0	0	0
gene family8166	1	1	1	1	1	1	1	1	1	0	0	0
gene family8167	0	1	0	1	0	1	0	1	1	1	3	0
gene family8169	0	0	1	1	2	0	1	1	1	1	1	0
gene family8170	0	1	1	1	1	1	1	1	1	0	1	0
gene family8171	1	1	1	1	1	1	1	1	1	0	0	0
gene family8172	1	0	1	1	1	1	0	1	1	1	1	0
gene family8175	1	1	1	0	0	1	1	1	1	1	1	0
gene family8176	0	2	0	1	1	2	1	0	1	0	1	0
gene family8178	1	1	1	1	1	1	0	1	0	1	1	0
gene family8179	1	1	1	1	0	2	1	0	1	0	1	0
gene family8181	1	1	2	1	0	1	0	1	0	1	1	0
gene family8182	1	1	1	1	1	1	1	1	1	0	0	0
gene family8186	1	2	0	1	1	1	1	1	1	0	0	0
gene family8187	1	1	1	1	1	1	1	1	1	0	0	0
gene family8188	1	1	1	1	1	1	1	1	1	0	0	0
gene family8189	1	1	1	1	1	1	1	1	1	0	0	0
gene family8190	1	1	1	0	0	1	1	1	1	1	1	0
gene family8193	1	1	1	1	1	1	1	1	1	0	0	0
gene family8194	0	1	1	1	1	1	1	1	0	1	1	0
gene family8195	1	1	1	1	0	2	1	1	1	0	0	0
gene family8196	1	1	0	1	1	1	1	0	1	1	1	0
gene family8197	1	1	1	1	1	1	1	1	1	0	0	0
gene family8198	0	1	1	1	1	1	1	1	2	0	0	0
gene family8199	1	1	0	1	1	1	2	1	1	0	0	0
gene family8201	1	1	1	1	1	1	0	1	0	1	1	0
gene family8202	1	1	1	1	1	1	1	1	1	0	0	0
gene family8203	1	1	1	1	0	1	1	1	0	1	1	0
gene family8204	1	1	1	1	0	1	0	1	1	1	1	0
gene family8209	1	1	1	0	1	1	0	1	1	1	1	0
gene family8210	0	1	1	0	1	1	2	1	0	1	1	0
gene family8212	1	1	2	0	1	1	0	1	0	1	1	0
gene family8214	1	0	1	0	1	1	1	1	1	1	1	0
gene family8218	0	1	1	0	1	1	2	1	1	0	1	0
gene family8222	1	1	1	0	2	1	0	1	1	0	1	0
gene family8223	1	1	1	0	2	2	0	1	0	1	0	0
gene family8224	1	2	1	0	0	2	1	1	1	0	0	0
gene family8225	1	2	1	0	0	2	1	1	1	0	0	0
gene family8228	1	1	1	0	1	1	0	1	1	1	1	0
gene family8229	1	1	1	0	1	1	0	1	1	1	1	0
gene family8231	1	1	1	0	0	1	1	1	1	1	1	0
gene family8233	1	1	1	0	1	1	1	1	0	1	1	0
gene family8238	1	2	1	0	2	1	1	1	0	0	0	0
gene family8239	1	1	1	0	1	1	0	1	1	1	1	0
gene family8240	0	1	1	0	2	1	1	1	0	1	1	0
gene family8241	1	1	1	0	1	1	1	1	1	0	1	0
gene family8244	1	0	1	0	1	1	1	1	1	1	1	0
gene family8247	1	1	1	0	1	1	0	1	1	1	1	0
gene family8251	1	1	1	0	2	1	2	1	0	0	0	0
gene family8252	1	1	1	0	1	1	0	1	0	1	2	0
gene family8254	1	1	1	0	1	1	0	1	1	1	1	0
gene family8255	1	1	1	0	1	1	1	1	1	0	1	0
gene family8257	1	1	1	0	1	1	1	1	1	1	0	0
gene family8258	1	1	1	0	1	1	1	1	0	1	1	0
gene family8259	1	1	1	0	1	2	0	1	1	1	0	0
gene family8265	1	1	1	0	1	1	2	2	0	0	0	0
gene family8266	1	1	1	0	1	1	1	1	1	0	1	0
gene family8268	0	1	1	0	1	1	2	1	0	1	1	0
gene family8270	1	1	1	0	1	1	0	1	1	1	1	0
gene family8271	0	1	1	0	1	2	2	1	1	0	0	0
gene family8272	0	1	1	0	2	1	1	1	1	0	1	0
gene family8273	1	1	1	0	2	1	0	1	0	1	1	0
gene family8274	0	1	1	0	1	1	0	1	2	1	1	0
gene family8275	1	1	1	0	1	1	0	1	1	1	1	0
gene family8276	1	1	1	0	0	1	1	1	1	1	1	0
gene family8278	0	1	1	0	1	1	1	0	2	1	1	0
gene family8279	1	0	0	0	1	0	1	2	1	1	2	0
gene family8281	1	1	0	0	1	1	1	1	1	1	1	0
gene family8282	1	1	0	0	2	1	2	1	1	0	0	0
gene family8286	2	1	0	0	1	1	2	0	1	1	0	0
gene family8287	1	2	0	0	2	1	1	1	0	0	1	0
gene family8288	1	1	0	0	0	1	2	0	2	1	1	0
gene family8289	1	0	0	0	1	0	2	0	1	2	2	0
gene family8290	0	1	0	3	1	1	1	0	1	0	0	0
gene family8292	0	1	1	2	1	1	1	0	1	0	0	0
gene family8293	0	1	1	2	1	1	0	1	0	0	1	0
gene family8294	1	1	1	2	0	1	0	1	0	1	0	0
gene family8295	1	1	1	2	0	1	0	1	1	0	0	0
gene family8296	0	1	0	3	0	1	1	1	1	0	0	0
gene family8297	1	0	2	1	0	1	1	0	0	1	1	0
gene family8299	0	0	1	1	0	0	0	3	1	1	1	0
gene family8300	0	0	0	0	1	2	0	2	0	1	2	0
gene family8301	2	1	1	0	0	1	0	2	0	1	0	0
gene family8302	0	2	0	1	1	2	0	1	1	0	0	0
gene family8305	0	1	0	0	1	2	2	0	2	0	0	0
gene family8307	1	0	1	0	1	2	0	0	1	1	1	0
gene family8308	0	1	1	1	0	2	1	1	1	0	0	0
gene family8309	0	1	1	1	0	1	2	1	1	0	0	0
gene family8310	0	0	1	1	0	0	3	1	0	0	2	0
gene family8311	0	1	0	1	0	1	2	1	1	0	1	0
gene family8312	0	0	1	0	1	0	0	1	0	0	5	0
gene family8315	0	0	0	2	2	0	1	0	1	0	2	0
gene family8316	0	1	1	2	0	1	0	1	0	0	2	0
gene family8319	1	1	1	0	1	0	0	1	1	0	2	0
gene family8320	0	1	0	1	2	1	0	0	0	0	3	0
gene family8321	0	1	0	1	0	1	0	1	0	1	3	0
gene family8323	0	0	1	0	1	0	1	0	1	1	3	0
gene family8324	1	1	0	0	0	1	0	0	0	1	4	0
gene family8325	0	1	0	0	1	1	1	0	1	1	2	0
gene family8327	1	1	0	0	1	1	0	0	1	1	2	0
gene family8328	0	1	0	1	1	1	0	1	0	1	2	0
gene family8329	0	1	1	1	0	1	0	1	0	1	2	0
gene family8331	1	1	0	0	1	1	0	0	1	0	3	0
gene family8332	0	1	0	1	0	1	1	0	2	2	0	0
gene family8333	0	1	0	0	1	1	1	0	1	2	1	0
gene family8334	0	1	1	1	0	1	0	1	1	2	0	0
gene family8335	1	0	1	0	1	0	0	2	0	2	1	0
gene family8336	1	0	1	1	1	0	0	1	0	2	1	0
gene family8337	0	1	0	0	0	1	1	2	0	2	1	0
gene family8338	1	1	1	0	0	1	0	1	0	2	1	0
gene family8339	0	0	0	1	1	0	0	0	1	3	2	0
gene family8349	0	0	0	0	0	0	0	0	7	0	1	0
gene family8350	0	1	0	1	1	1	0	0	2	1	1	0
gene family8351	0	0	0	0	0	0	0	0	8	0	0	0
gene family8352	0	0	0	0	2	0	0	0	6	0	0	0
gene family8353	0	0	0	0	0	0	0	0	8	0	0	0
gene family8354	1	0	0	0	0	0	0	0	7	0	0	0
gene family8355	0	0	0	0	1	0	1	0	6	0	0	0
gene family8356	1	0	1	0	2	0	1	1	2	0	0	0
gene family8358	0	1	1	1	0	1	1	1	2	0	0	0
gene family8360	1	1	1	1	0	1	0	1	2	0	0	0
gene family8361	1	1	1	0	1	1	0	1	2	0	0	0
gene family8362	0	1	0	0	1	2	2	0	2	0	0	0
gene family8363	0	1	1	1	0	1	0	1	3	0	0	0
gene family8364	0	0	0	0	0	0	0	1	7	0	0	0
gene family8365	0	1	1	0	1	1	1	1	2	0	0	0
gene family8366	0	1	0	1	0	1	1	0	3	0	1	0
gene family8367	0	1	0	0	1	1	0	0	3	1	1	0
gene family8368	0	1	1	0	1	1	0	0	2	1	1	0
gene family8369	0	1	1	1	1	1	0	1	2	0	0	0
gene family8370	0	1	0	1	3	1	0	0	1	1	0	0
gene family8371	0	1	0	0	2	1	0	0	0	2	2	0
gene family8372	1	0	1	0	2	1	1	1	1	0	0	0
gene family8373	0	0	1	1	3	0	1	1	1	0	0	0
gene family8374	0	0	0	0	0	0	0	0	8	0	0	0
gene family8376	1	1	1	1	1	0	1	1	0	0	1	0
gene family8377	0	1	1	0	0	1	1	1	1	1	1	0
gene family8378	0	0	1	1	1	2	1	1	1	0	0	0
gene family8379	0	1	1	1	1	1	1	1	1	0	0	0
gene family8380	0	0	0	1	1	0	0	1	1	2	2	0
gene family8381	0	0	1	1	0	0	1	2	0	2	1	0
gene family8382	0	1	1	1	0	1	0	1	1	1	1	0
gene family8383	0	1	1	1	1	1	1	1	1	0	0	0
gene family8384	1	1	1	1	0	1	1	1	1	0	0	0
gene family8385	1	0	1	1	0	0	1	1	1	1	1	0
gene family8386	0	1	0	1	1	1	1	0	1	1	1	0
gene family8387	1	1	1	1	0	1	1	1	1	0	0	0
gene family8388	1	1	0	1	1	1	1	1	1	0	0	0
gene family8389	1	1	1	1	0	1	1	1	1	0	0	0
gene family8391	0	1	1	0	1	1	1	1	2	0	0	0
gene family8395	1	1	1	1	0	1	1	1	1	0	0	0
gene family8396	1	1	1	0	1	1	1	1	0	0	1	0
gene family8397	1	1	1	1	1	1	0	1	1	0	0	0
gene family8399	1	1	0	1	1	1	0	1	1	0	1	0
gene family8400	1	1	0	1	1	1	1	1	1	0	0	0
gene family8401	1	0	1	1	1	1	1	1	1	0	0	0
gene family8402	1	1	1	1	1	1	0	1	1	0	0	0
gene family8403	1	1	1	1	1	1	0	1	1	0	0	0
gene family8404	1	1	1	1	1	1	1	1	0	0	0	0
gene family8405	1	1	1	1	1	1	1	1	0	0	0	0
gene family8407	1	1	1	1	1	1	0	1	1	0	0	0
gene family8408	1	1	1	1	1	1	1	1	0	0	0	0
gene family8409	1	1	1	1	1	1	0	1	1	0	0	0
gene family8410	1	0	0	1	1	1	1	1	1	1	0	0
gene family8411	1	0	0	1	1	1	1	0	1	1	1	0
gene family8413	1	1	1	1	0	1	1	1	0	0	1	0
gene family8414	0	1	1	1	1	1	1	0	1	1	0	0
gene family8415	1	1	0	1	2	1	1	0	0	0	1	0
gene family8416	0	1	1	1	1	1	0	1	1	0	1	0
gene family8417	1	1	1	1	1	1	0	1	1	0	0	0
gene family8419	1	1	1	1	1	1	2	0	0	0	0	0
gene family8420	2	1	0	1	0	1	0	1	1	1	0	0
gene family8421	0	1	0	1	0	1	1	1	1	1	1	0
gene family8422	0	1	1	1	1	1	1	1	1	0	0	0
gene family8424	0	1	0	2	2	1	1	0	1	0	0	0
gene family8425	1	1	1	0	0	1	1	1	1	0	1	0
gene family8427	1	1	1	1	0	1	1	1	1	0	0	0
gene family8429	0	1	1	1	0	1	1	1	1	0	1	0
gene family8431	0	1	1	1	2	1	1	1	0	0	0	0
gene family8433	0	0	0	1	1	2	0	0	1	2	1	0
gene family8434	0	1	0	1	1	1	1	0	1	1	1	0
gene family8436	1	1	1	1	1	1	1	1	0	0	0	0
gene family8437	0	1	1	1	1	1	1	1	1	0	0	0
gene family8438	0	1	1	1	1	1	1	1	1	0	0	0
gene family8439	1	1	1	1	1	1	1	1	0	0	0	0
gene family8440	0	1	1	0	1	1	1	1	0	1	1	0
gene family8441	1	1	0	1	1	1	0	0	1	1	1	0
gene family8443	1	1	1	1	1	1	0	1	1	0	0	0
gene family8445	1	1	1	1	1	1	1	1	0	0	0	0
gene family8446	0	1	1	1	0	1	1	0	2	1	0	0
gene family8447	0	0	0	1	1	1	1	1	1	1	1	0
gene family8448	1	1	1	2	0	1	1	1	0	0	0	0
gene family8449	1	1	1	1	1	1	1	1	0	0	0	0
gene family8450	1	1	1	1	1	1	0	0	1	0	1	0
gene family8451	1	1	1	1	0	1	1	1	1	0	0	0
gene family8455	0	1	1	1	0	1	1	1	0	1	1	0
gene family8456	1	0	1	1	1	1	1	1	1	0	0	0
gene family8458	0	1	1	1	2	1	1	0	0	0	1	0
gene family8459	1	1	1	1	1	1	1	1	0	0	0	0
gene family8460	1	1	1	1	1	1	1	1	0	0	0	0
gene family8461	1	1	1	1	1	1	1	1	0	0	0	0
gene family8462	1	1	1	1	0	1	1	1	1	0	0	0
gene family8463	1	0	1	1	1	0	1	1	1	0	1	0
gene family8465	0	1	1	1	0	1	0	1	1	1	1	0
gene family8466	2	1	1	1	1	1	0	1	0	0	0	0
gene family8467	0	0	1	1	0	1	1	1	2	1	0	0
gene family8468	1	0	1	1	0	0	1	1	1	1	1	0
gene family8469	1	1	0	1	1	1	1	0	0	1	1	0
gene family8470	1	1	1	1	0	1	1	1	1	0	0	0
gene family8471	0	1	0	1	1	1	1	0	1	1	1	0
gene family8473	0	1	1	1	0	1	0	1	2	0	1	0
gene family8474	0	1	0	1	1	1	2	0	2	0	0	0
gene family8475	1	1	1	1	1	2	0	1	0	0	0	0
gene family8476	1	1	1	1	1	1	1	1	0	0	0	0
gene family8477	1	0	1	1	1	0	2	1	0	0	1	0
gene family8478	0	2	0	1	0	1	1	1	1	0	1	0
gene family8480	0	1	1	1	1	1	1	1	1	0	0	0
gene family8481	0	1	1	1	1	1	1	1	1	0	0	0
gene family8482	1	1	0	1	1	1	1	1	1	0	0	0
gene family8483	1	1	0	1	1	1	1	0	0	1	1	0
gene family8484	0	1	0	1	1	1	1	0	1	1	1	0
gene family8485	0	1	1	1	1	1	1	0	1	0	1	0
gene family8486	0	1	1	1	1	1	1	0	1	0	1	0
gene family8487	0	1	0	1	1	1	0	1	1	1	1	0
gene family8488	1	0	1	1	0	0	1	1	1	1	1	0
gene family8489	0	1	1	1	1	1	1	1	1	0	0	0
gene family8490	0	0	0	1	2	0	1	1	1	1	1	0
gene family8492	1	1	1	1	1	0	1	1	1	0	0	0
gene family8493	0	0	0	2	1	0	1	0	2	1	1	0
gene family8494	1	1	0	1	1	1	2	0	1	0	0	0
gene family8495	0	1	1	0	2	1	0	1	0	1	1	0
gene family8496	1	1	1	1	1	1	0	1	1	0	0	0
gene family8497	1	1	0	0	1	2	0	1	1	1	0	0
gene family8498	0	1	1	1	1	1	0	1	1	1	0	0
gene family8499	0	1	1	1	1	1	0	1	1	1	0	0
gene family8500	0	1	1	1	0	1	1	1	1	0	1	0
gene family8501	1	0	1	1	0	1	0	1	1	1	1	0
gene family8502	1	1	1	1	0	1	1	1	1	0	0	0
gene family8504	1	1	1	1	0	1	0	1	0	1	1	0
gene family8505	1	0	1	1	1	1	1	1	1	0	0	0
gene family8506	1	1	1	1	1	1	1	1	0	0	0	0
gene family8507	1	1	1	1	1	1	1	1	0	0	0	0
gene family8508	0	1	1	0	1	1	1	1	0	1	1	0
gene family8512	0	1	1	0	1	1	1	1	0	1	1	0
gene family8513	0	1	0	2	0	1	2	0	0	1	1	0
gene family8514	0	1	1	1	0	1	0	1	1	1	1	0
gene family8515	0	1	0	1	1	1	1	0	1	1	1	0
gene family8516	1	1	1	1	0	1	0	1	1	1	0	0
gene family8517	0	1	0	1	0	1	1	0	2	1	1	0
gene family8519	0	1	1	1	0	1	1	1	1	1	0	0
gene family8522	1	0	1	1	0	1	1	0	1	1	1	0
gene family8523	0	1	1	1	2	1	0	1	1	0	0	0
gene family8524	1	1	1	1	1	0	1	1	0	0	1	0
gene family8525	1	1	1	1	1	1	1	1	0	0	0	0
gene family8531	1	1	0	1	0	1	0	0	2	1	1	0
gene family8533	0	0	1	0	2	0	1	1	1	1	1	0
gene family8534	1	0	1	1	1	1	1	1	1	0	0	0
gene family8535	0	0	0	1	1	1	1	1	1	1	1	0
gene family8536	1	1	1	1	1	0	1	1	1	0	0	0
gene family8537	1	0	1	1	0	1	0	1	1	1	1	0
gene family8538	0	1	0	1	1	2	1	1	0	1	0	0
gene family8539	1	1	1	1	1	0	0	1	0	1	1	0
gene family8540	1	1	1	1	1	1	0	1	1	0	0	0
gene family8543	1	1	1	1	1	1	0	1	1	0	0	0
gene family8544	1	0	1	0	0	1	1	3	1	0	0	0
gene family8545	1	1	1	1	1	1	1	1	0	0	0	0
gene family8547	1	1	1	1	0	1	1	1	0	0	1	0
gene family8548	1	1	1	1	0	1	1	1	1	0	0	0
gene family8549	0	1	0	1	1	1	2	0	0	1	1	0
gene family8550	1	1	0	1	1	1	1	0	0	1	1	0
gene family8552	1	1	1	1	0	1	1	1	1	0	0	0
gene family8553	0	1	1	0	1	1	1	1	1	0	1	0
gene family8554	0	1	0	0	1	1	1	0	2	1	1	0
gene family8555	0	1	0	2	0	1	1	0	1	1	1	0
gene family8560	0	1	1	1	0	1	1	1	1	0	1	0
gene family8561	0	1	1	1	1	1	1	1	1	0	0	0
gene family8562	0	1	1	1	1	1	1	1	1	0	0	0
gene family8563	1	1	1	1	0	1	0	1	2	0	0	0
gene family8564	1	1	1	1	1	1	0	1	1	0	0	0
gene family8568	0	1	1	1	2	1	1	0	0	1	0	0
gene family8569	0	0	0	2	1	0	1	1	1	1	1	0
gene family8570	1	0	1	1	0	0	1	1	1	1	1	0
gene family8572	0	1	1	1	1	1	1	1	1	0	0	0
gene family8573	0	1	1	1	1	1	1	1	0	1	0	0
gene family8574	0	1	1	1	1	1	1	1	1	0	0	0
gene family8577	0	0	1	0	1	0	1	2	1	0	2	0
gene family8578	0	1	1	1	1	1	1	1	1	0	0	0
gene family8581	1	1	1	0	1	1	0	1	1	0	1	0
gene family8582	1	1	1	1	1	1	1	0	1	0	0	0
gene family8583	0	1	1	1	1	1	1	1	0	1	0	0
gene family8584	0	1	1	1	1	1	1	1	0	1	0	0
gene family8585	1	0	1	1	1	1	1	1	1	0	0	0
gene family8586	1	1	1	1	0	1	1	1	1	0	0	0
gene family8587	1	1	0	1	1	1	0	0	1	1	1	0
gene family8588	0	1	1	1	0	1	1	0	1	2	0	0
gene family8590	1	1	1	1	1	1	1	1	0	0	0	0
gene family8591	0	1	1	1	1	1	1	1	1	0	0	0
gene family8592	0	2	1	0	0	2	0	1	1	0	1	0
gene family8593	1	1	1	1	1	1	1	1	0	0	0	0
gene family8594	0	1	1	1	0	1	1	0	1	1	1	0
gene family8595	1	1	0	1	1	1	1	1	1	0	0	0
gene family8597	1	1	1	1	1	1	0	1	1	0	0	0
gene family8601	1	1	1	1	1	1	1	1	0	0	0	0
gene family8602	1	1	1	1	1	1	1	1	0	0	0	0
gene family8603	1	0	1	1	1	1	1	1	1	0	0	0
gene family8605	1	1	1	1	1	1	0	1	1	0	0	0
gene family8606	1	1	1	1	0	0	1	1	0	1	1	0
gene family8607	1	0	1	1	1	0	1	1	0	1	1	0
gene family8608	1	1	1	1	1	1	1	1	0	0	0	0
gene family8609	0	1	1	1	1	1	1	1	1	0	0	0
gene family8610	0	1	1	1	1	1	1	1	1	0	0	0
gene family8614	1	1	1	1	0	1	1	1	1	0	0	0
gene family8615	1	1	0	0	1	1	0	0	0	2	2	0
gene family8616	1	1	1	1	1	1	1	1	0	0	0	0
gene family8617	1	1	1	1	0	1	1	1	1	0	0	0
gene family8618	0	1	1	1	0	1	1	1	0	1	1	0
gene family8619	1	0	1	1	1	1	1	1	1	0	0	0
gene family8620	0	1	1	1	1	2	0	1	1	0	0	0
gene family8621	0	1	1	1	1	1	1	1	1	0	0	0
gene family8622	1	1	1	1	1	1	1	1	0	0	0	0
gene family8624	1	1	1	0	1	1	1	1	1	0	0	0
gene family8625	1	1	1	1	1	1	1	1	0	0	0	0
gene family8626	1	0	1	1	1	0	0	1	1	1	1	0
gene family8627	1	1	1	1	0	1	1	1	1	0	0	0
gene family8628	1	0	0	1	1	1	1	1	0	1	1	0
gene family8629	1	1	1	0	1	1	1	1	1	0	0	0
gene family8631	1	1	1	1	1	1	1	1	0	0	0	0
gene family8632	1	1	1	1	1	1	1	1	0	0	0	0
gene family8633	1	1	1	1	0	1	1	1	1	0	0	0
gene family8634	0	1	1	1	0	1	1	1	1	0	1	0
gene family8636	1	1	0	1	1	1	0	1	1	0	1	0
gene family8637	1	1	1	1	1	1	1	1	0	0	0	0
gene family8638	0	0	1	1	1	0	1	1	0	2	1	0
gene family8640	1	1	1	0	1	1	1	1	1	0	0	0
gene family8642	1	1	1	1	0	1	1	1	1	0	0	0
gene family8644	1	1	0	1	1	1	1	1	1	0	0	0
gene family8646	1	1	1	1	0	1	1	1	1	0	0	0
gene family8647	0	1	0	2	0	1	1	0	1	1	1	0
gene family8648	1	0	0	0	0	2	1	0	2	1	1	0
gene family8649	0	1	0	1	1	1	1	0	1	1	1	0
gene family8651	1	1	0	1	0	1	1	1	0	1	1	0
gene family8652	1	1	0	1	1	1	1	0	0	1	1	0
gene family8653	0	1	0	1	1	1	0	1	1	1	1	0
gene family8654	0	1	1	1	0	1	1	1	0	1	1	0
gene family8656	1	1	1	1	0	1	0	1	0	1	1	0
gene family8657	1	1	0	1	0	1	1	1	0	1	1	0
gene family8660	0	1	0	1	1	1	1	0	1	1	1	0
gene family8662	1	1	1	1	1	1	0	1	1	0	0	0
gene family8663	1	1	1	1	1	1	0	0	1	0	1	0
gene family8664	1	0	1	1	1	1	1	1	1	0	0	0
gene family8665	1	1	1	1	1	0	1	1	1	0	0	0
gene family8667	1	0	0	1	1	1	1	0	1	1	1	0
gene family8668	0	1	0	1	1	1	1	0	1	1	1	0
gene family8671	1	1	1	1	0	1	0	1	0	1	1	0
gene family8673	0	1	0	1	1	1	1	0	1	1	1	0
gene family8675	1	1	1	0	1	1	0	1	0	1	1	0
gene family8676	0	1	1	0	1	1	1	1	0	1	1	0
gene family8677	1	1	1	0	0	1	1	2	0	0	1	0
gene family8678	1	1	2	0	1	1	0	2	0	0	0	0
gene family8679	0	0	1	0	0	1	1	2	1	1	1	0
gene family8681	1	1	1	0	1	0	0	1	1	1	1	0
gene family8682	1	0	1	0	1	1	0	1	1	1	1	0
gene family8683	1	1	1	0	2	1	0	1	1	0	0	0
gene family8684	1	1	0	0	0	1	0	1	1	1	2	0
gene family8685	1	1	1	0	1	1	1	1	1	0	0	0
gene family8686	0	1	1	0	1	1	0	1	1	1	1	0
gene family8689	2	0	2	0	0	1	0	1	1	0	1	0
gene family8692	0	1	1	1	1	1	0	1	1	1	0	0
gene family8693	1	1	1	0	0	1	1	1	1	0	1	0
gene family8695	0	1	1	0	1	1	1	1	1	0	1	0
gene family8699	1	1	1	0	1	1	1	1	0	0	1	0
gene family8700	1	1	1	0	1	0	1	0	1	1	1	0
gene family8707	1	1	2	0	0	1	0	1	2	0	0	0
gene family8708	1	1	1	0	1	1	0	1	0	1	1	0
gene family8709	0	1	1	0	1	1	0	1	1	1	1	0
gene family8711	1	1	1	0	1	1	1	1	1	0	0	0
gene family8712	1	1	1	0	1	1	1	1	0	0	1	0
gene family8713	1	1	1	0	1	1	1	1	1	0	0	0
gene family8715	0	1	1	0	1	1	1	1	0	1	1	0
gene family8717	1	0	1	0	1	1	0	1	1	1	1	0
gene family8718	1	1	2	0	1	1	1	1	0	0	0	0
gene family8719	0	1	1	0	1	1	0	1	1	1	1	0
gene family8721	1	1	1	0	0	1	1	1	1	0	1	0
gene family8722	1	1	1	0	1	1	1	1	1	0	0	0
gene family8723	1	1	2	0	1	1	1	1	0	0	0	0
gene family8726	0	2	1	0	1	1	0	1	2	0	0	0
gene family8729	1	1	1	0	1	1	1	1	0	0	1	0
gene family8732	1	1	1	0	1	1	1	1	1	0	0	0
gene family8733	1	2	0	0	0	2	0	0	1	1	1	0
gene family8736	0	1	1	0	1	1	1	1	1	1	0	0
gene family8738	0	1	1	0	1	1	1	1	1	0	1	0
gene family8740	1	1	1	0	0	1	0	1	1	1	1	0
gene family8741	1	1	1	0	1	1	1	1	1	0	0	0
gene family8743	1	1	1	0	1	1	1	1	1	0	0	0
gene family8744	0	2	0	0	1	2	0	1	1	0	1	0
gene family8747	0	1	1	0	1	1	1	1	0	1	1	0
gene family8748	1	1	1	0	0	1	0	1	1	1	1	0
gene family8750	0	1	1	0	1	1	1	0	1	1	1	0
gene family8752	2	1	1	0	0	2	0	1	1	0	0	0
gene family8753	1	1	1	0	1	1	1	1	1	0	0	0
gene family8754	1	2	1	0	1	1	1	1	0	0	0	0
gene family8755	0	2	0	0	1	2	0	1	1	0	1	0
gene family8756	1	1	0	0	1	1	1	1	1	1	0	0
gene family8757	1	1	0	0	1	1	1	1	0	1	1	0
gene family8759	1	1	0	0	1	2	0	1	1	0	1	0
gene family8760	1	1	0	0	1	1	0	1	1	1	1	0
gene family8761	1	0	0	0	1	1	1	1	1	1	1	0
gene family8764	1	1	0	0	1	1	1	1	1	0	1	0
gene family8766	1	1	0	0	0	1	2	0	1	1	1	0
gene family8767	0	1	0	0	2	1	1	0	1	1	1	0
gene family8769	1	0	0	0	1	1	1	0	1	2	1	0
gene family8770	1	1	0	0	1	1	1	0	1	1	1	0
gene family8773	1	2	0	0	1	2	0	1	1	0	0	0
gene family8776	1	0	1	2	0	0	0	1	0	1	1	0
gene family8777	0	0	0	3	1	0	0	0	1	1	1	0
gene family8778	1	1	0	2	0	1	0	0	1	0	1	0
gene family8779	0	0	0	2	1	0	0	0	2	1	1	0
gene family8780	1	1	0	2	0	1	1	1	0	0	0	0
gene family8782	0	0	2	0	0	0	0	1	4	0	0	0
gene family8783	0	1	1	0	0	1	1	2	1	0	0	0
gene family8784	0	0	0	1	0	2	0	1	1	0	2	0
gene family8785	0	2	0	0	0	3	1	0	1	0	0	0
gene family8786	0	2	0	0	1	2	1	1	0	0	0	0
gene family8787	1	0	1	0	2	0	2	1	0	0	0	0
gene family8789	1	0	1	0	0	1	0	1	0	1	2	0
gene family8790	0	0	1	0	1	0	1	1	0	1	2	0
gene family8791	0	1	0	0	1	1	1	0	0	1	2	0
gene family8792	0	0	1	1	0	0	0	1	0	2	2	0
gene family8794	0	0	0	0	0	0	0	0	0	1	6	0
gene family8795	0	0	0	0	0	0	0	0	0	2	5	0
gene family8796	0	1	0	0	1	1	0	0	0	1	3	0
gene family8797	0	1	0	0	1	1	0	0	0	0	4	0
gene family8798	0	1	0	0	1	1	1	1	0	0	2	0
gene family8799	0	1	0	0	2	1	0	0	0	1	2	0
gene family8800	0	1	0	1	1	1	0	0	1	0	2	0
gene family8802	0	0	1	0	0	0	1	1	0	0	4	0
gene family8803	0	1	0	1	0	1	0	0	0	1	3	0
gene family8804	0	1	0	1	1	1	0	0	0	0	3	0
gene family8805	0	0	1	0	1	0	1	0	0	1	3	0
gene family8806	1	1	1	0	0	1	0	0	1	0	2	0
gene family8807	0	1	0	1	1	1	0	0	0	1	2	0
gene family8809	0	1	0	0	0	1	0	0	0	1	4	0
gene family8810	0	0	1	0	0	0	0	1	0	2	3	0
gene family8811	2	0	0	1	2	0	0	1	0	0	1	0
gene family8812	0	0	0	0	1	0	1	1	1	2	1	0
gene family8813	0	1	0	1	1	1	0	0	0	3	0	0
gene family8814	1	0	0	1	0	0	1	0	0	3	1	0
gene family8815	0	0	0	0	0	0	0	0	0	7	0	0
gene family8816	0	0	0	0	0	0	0	0	0	7	0	0
gene family8817	0	0	0	0	0	0	0	0	0	7	0	0
gene family8818	0	0	1	1	0	0	0	0	1	3	1	0
gene family8819	1	1	0	0	0	1	0	0	1	2	1	0
gene family8820	0	1	0	0	0	1	1	0	1	2	1	0
gene family8838	0	0	0	0	0	0	0	0	7	0	0	0
gene family8839	1	0	1	0	0	0	0	1	2	1	1	0
gene family8840	0	0	0	0	0	0	0	1	6	0	0	0
gene family8841	0	1	1	0	0	1	0	1	3	0	0	0
gene family8842	1	1	0	0	1	1	1	0	2	0	0	0
gene family8843	0	1	0	1	2	1	0	0	2	0	0	0
gene family8845	0	1	0	0	1	1	0	0	2	1	1	0
gene family8846	1	0	0	0	1	0	1	1	2	0	1	0
gene family8847	0	1	0	0	0	1	1	0	3	0	1	0
gene family8848	0	1	1	0	0	1	0	1	2	0	1	0
gene family8849	0	1	0	0	1	1	1	1	2	0	0	0
gene family8850	0	2	1	1	0	2	0	1	0	0	0	0
gene family8851	0	0	0	0	7	0	0	0	0	0	0	0
gene family8852	0	1	0	1	3	1	0	0	1	0	0	0
gene family8853	0	1	0	0	2	1	1	1	0	1	0	0
gene family8854	0	1	0	0	2	1	1	1	1	0	0	0
gene family8855	0	3	0	0	2	2	0	0	0	0	0	0
gene family8856	0	1	0	0	2	1	1	0	0	1	1	0
gene family8857	0	1	0	1	2	1	2	0	0	0	0	0
gene family8858	0	0	1	0	2	0	1	2	0	1	0	0
gene family8859	0	0	0	0	0	0	0	0	7	0	0	0
gene family8860	0	0	0	0	0	0	0	0	7	0	0	0
gene family8861	0	0	0	0	0	0	0	0	7	0	0	0
gene family8862	1	1	1	1	0	1	0	1	0	1	0	0
gene family8863	0	1	0	1	0	1	1	0	1	1	1	0
gene family8864	1	0	0	1	0	0	1	1	0	2	1	0
gene family8865	0	1	1	2	0	1	1	0	1	0	0	0
gene family8866	1	1	0	1	1	1	1	0	1	0	0	0
gene family8867	1	0	1	1	1	0	1	1	1	0	0	0
gene family8868	0	1	0	1	0	1	1	0	1	1	1	0
gene family8871	1	1	1	0	1	1	1	1	0	0	0	0
gene family8872	1	1	1	1	0	1	0	1	1	0	0	0
gene family8873	0	1	0	1	0	1	2	0	1	0	1	0
gene family8874	0	1	0	1	1	1	1	0	0	1	1	0
gene family8875	1	1	0	1	0	1	0	0	1	1	1	0
gene family8876	1	1	1	0	0	1	1	1	0	0	1	0
gene family8878	0	1	1	1	1	1	1	1	0	0	0	0
gene family8879	1	1	1	1	0	1	1	1	0	0	0	0
gene family8880	1	0	1	1	1	0	1	1	1	0	0	0
gene family8881	0	1	1	1	1	1	0	1	1	0	0	0
gene family8883	1	1	1	1	1	1	0	1	0	0	0	0
gene family8884	1	0	1	1	0	0	1	2	1	0	0	0
gene family8885	0	0	1	1	1	0	1	1	1	1	0	0
gene family8887	0	1	1	1	1	1	0	1	1	0	0	0
gene family8888	1	1	1	0	0	1	1	1	1	0	0	0
gene family8889	0	1	0	1	0	1	1	0	1	0	2	0
gene family8890	1	1	1	1	1	1	0	1	0	0	0	0
gene family8891	0	1	0	1	1	1	1	0	1	0	1	0
gene family8892	0	1	0	0	0	1	1	0	1	1	2	0
gene family8895	1	1	1	1	0	1	0	1	0	1	0	0
gene family8896	1	0	1	1	1	0	0	1	0	1	1	0
gene family8897	1	0	1	2	0	0	1	1	1	0	0	0
gene family8898	1	1	1	1	0	1	0	1	0	1	0	0
gene family8899	1	1	1	0	0	1	1	1	1	0	0	0
gene family8902	1	1	1	1	0	1	0	1	0	1	0	0
gene family8903	0	0	1	0	0	0	1	1	2	1	1	0
gene family8904	0	0	1	1	0	0	0	0	1	2	2	0
gene family8905	1	1	0	1	1	1	1	1	0	0	0	0
gene family8906	1	1	1	1	0	1	1	1	0	0	0	0
gene family8907	0	2	0	1	1	2	0	0	1	0	0	0
gene family8908	0	1	1	1	1	1	1	1	0	0	0	0
gene family8910	0	1	0	1	1	1	1	0	1	1	0	0
gene family8911	0	1	1	1	0	1	0	1	0	1	1	0
gene family8912	1	0	0	1	1	1	2	0	1	0	0	0
gene family8913	1	1	1	1	0	1	1	1	0	0	0	0
gene family8915	1	0	1	1	1	1	0	1	1	0	0	0
gene family8917	0	1	0	2	1	1	0	0	0	1	1	0
gene family8918	1	0	1	1	1	0	0	1	0	1	1	0
gene family8919	0	1	1	1	0	1	1	1	1	0	0	0
gene family8920	1	1	1	1	1	1	0	1	0	0	0	0
gene family8921	0	2	0	1	1	2	0	0	0	0	1	0
gene family8922	0	1	1	1	0	1	1	1	1	0	0	0
gene family8923	1	1	1	1	1	1	0	1	0	0	0	0
gene family8924	1	1	1	1	0	1	0	1	1	0	0	0
gene family8925	0	1	1	1	1	1	1	0	1	0	0	0
gene family8927	1	0	1	1	1	1	0	1	1	0	0	0
gene family8928	0	1	0	0	1	1	1	0	1	1	1	0
gene family8929	1	1	0	1	0	1	1	0	2	0	0	0
gene family8930	0	1	0	1	0	2	1	0	0	1	1	0
gene family8931	0	1	1	1	1	1	1	0	1	0	0	0
gene family8932	1	1	1	1	0	1	1	1	0	0	0	0
gene family8934	0	1	0	1	1	1	1	0	1	0	1	0
gene family8935	1	2	0	1	0	1	1	1	0	0	0	0
gene family8937	0	1	0	0	1	1	1	0	1	1	1	0
gene family8938	0	1	0	1	2	1	1	0	0	0	1	0
gene family8939	0	1	2	1	0	1	0	1	1	0	0	0
gene family8942	0	1	1	0	1	1	1	0	1	0	1	0
gene family8944	0	1	1	1	1	1	1	1	0	0	0	0
gene family8945	0	1	1	1	0	1	1	1	0	0	1	0
gene family8947	0	0	1	1	1	0	1	1	0	1	1	0
gene family8949	1	1	1	0	0	1	1	1	0	0	1	0
gene family8950	0	2	0	1	0	2	1	0	1	0	0	0
gene family8951	0	1	0	1	1	1	0	0	1	1	1	0
gene family8952	0	1	1	1	1	1	0	1	1	0	0	0
gene family8953	1	0	1	1	0	0	0	1	1	1	1	0
gene family8954	0	1	0	1	1	1	1	1	1	0	0	0
gene family8955	0	1	0	1	1	1	0	0	1	1	1	0
gene family8956	0	1	0	1	2	1	0	0	1	1	0	0
gene family8957	0	1	0	1	1	1	1	0	1	1	0	0
gene family8958	1	1	1	1	0	1	1	1	0	0	0	0
gene family8959	1	1	1	1	1	1	0	1	0	0	0	0
gene family8961	1	0	1	1	0	0	1	1	1	1	0	0
gene family8962	1	0	1	1	0	0	1	1	1	1	0	0
gene family8963	1	0	1	1	1	1	1	1	0	0	0	0
gene family8964	1	1	1	1	0	1	1	1	0	0	0	0
gene family8965	1	1	0	1	1	1	1	1	0	0	0	0
gene family8966	0	1	0	1	0	1	2	0	2	0	0	0
gene family8967	1	1	1	0	1	1	1	1	0	0	0	0
gene family8968	0	1	0	2	0	1	1	0	0	1	1	0
gene family8969	0	2	0	2	0	1	0	1	1	0	0	0
gene family8970	1	1	1	1	1	1	0	1	0	0	0	0
gene family8971	2	1	0	1	0	1	0	0	0	1	1	0
gene family8972	1	1	1	1	0	1	0	1	1	0	0	0
gene family8973	0	1	1	1	1	1	1	1	0	0	0	0
gene family8974	0	1	1	1	1	1	1	1	0	0	0	0
gene family8975	1	1	1	1	0	1	1	1	0	0	0	0
gene family8976	1	1	1	1	0	1	0	1	1	0	0	0
gene family8977	1	1	1	1	1	0	0	1	1	0	0	0
gene family8978	1	0	1	1	1	1	1	1	0	0	0	0
gene family8979	1	0	1	1	0	0	1	1	0	1	1	0
gene family8980	1	1	1	1	0	1	0	1	1	0	0	0
gene family8982	1	1	0	1	0	1	0	1	0	1	1	0
gene family8983	1	0	1	1	0	0	0	1	1	1	1	0
gene family8984	0	1	1	1	1	1	0	1	1	0	0	0
gene family8985	0	1	1	1	1	2	0	1	0	0	0	0
gene family8986	1	1	0	1	2	1	1	0	0	0	0	0
gene family8987	0	1	0	1	1	1	1	1	1	0	0	0
gene family8988	1	1	1	1	0	1	1	1	0	0	0	0
gene family8989	0	1	0	1	2	1	0	0	1	0	1	0
gene family8990	0	2	0	1	1	2	0	0	1	0	0	0
gene family8992	1	0	1	1	0	0	1	1	0	1	1	0
gene family8993	1	2	0	1	1	1	0	1	0	0	0	0
gene family8994	1	0	1	1	1	0	1	1	1	0	0	0
gene family8995	1	1	1	1	1	1	0	1	0	0	0	0
gene family8997	1	1	1	1	1	1	0	1	0	0	0	0
gene family8998	0	1	0	1	1	1	1	0	1	0	1	0
gene family8999	1	1	1	1	0	1	0	1	1	0	0	0
gene family9000	0	0	1	2	1	0	1	1	0	0	1	0
gene family9001	1	0	1	1	1	0	0	1	2	0	0	0
gene family9002	1	1	0	1	1	1	1	0	1	0	0	0
gene family9003	0	1	1	1	1	1	0	1	1	0	0	0
gene family9004	0	1	0	1	1	2	0	0	1	0	1	0
gene family9005	0	1	0	1	1	1	0	0	1	1	1	0
gene family9007	0	1	0	0	1	1	0	1	1	2	0	0
gene family9008	0	1	0	1	0	1	1	1	1	0	1	0
gene family9009	1	0	1	1	1	0	1	1	1	0	0	0
gene family9010	0	1	0	1	2	1	1	0	1	0	0	0
gene family9011	1	0	2	1	0	0	1	2	0	0	0	0
gene family9012	1	1	0	1	1	1	0	0	1	0	1	0
gene family9013	1	0	1	1	1	1	0	1	1	0	0	0
gene family9014	0	1	0	1	1	1	0	0	1	1	1	0
gene family9015	1	0	1	1	1	1	0	0	1	0	1	0
gene family9016	1	1	0	1	1	1	0	0	1	0	1	0
gene family9017	1	1	1	1	0	0	1	0	0	1	1	0
gene family9019	0	1	0	1	1	1	1	1	0	0	1	0
gene family9022	1	1	1	0	0	1	1	1	1	0	0	0
gene family9023	0	1	0	1	1	1	0	0	1	1	1	0
gene family9024	1	1	1	1	0	1	1	1	0	0	0	0
gene family9025	0	1	0	1	1	1	0	0	1	1	1	0
gene family9026	0	1	0	1	1	1	1	0	1	0	1	0
gene family9028	1	0	1	1	0	1	1	1	1	0	0	0
gene family9030	0	1	0	2	0	1	1	1	0	0	1	0
gene family9031	0	1	1	1	1	1	0	1	1	0	0	0
gene family9034	0	1	1	1	1	1	1	0	0	0	1	0
gene family9036	1	1	1	1	1	1	0	1	0	0	0	0
gene family9037	1	0	1	1	1	0	0	1	1	1	0	0
gene family9039	1	1	0	1	0	1	1	1	1	0	0	0
gene family9040	1	1	1	1	1	1	0	1	0	0	0	0
gene family9041	1	0	0	1	1	0	0	1	1	1	1	0
gene family9042	0	1	1	1	1	1	0	1	1	0	0	0
gene family9043	1	1	1	1	1	0	1	1	0	0	0	0
gene family9044	1	1	1	1	0	1	1	1	0	0	0	0
gene family9045	0	1	0	1	2	1	1	0	0	1	0	0
gene family9046	0	1	1	0	1	1	1	1	0	0	1	0
gene family9049	1	1	1	1	0	1	1	1	0	0	0	0
gene family9050	0	1	1	1	1	1	0	1	1	0	0	0
gene family9051	0	2	0	1	0	1	1	0	0	1	1	0
gene family9055	0	1	0	1	1	1	1	1	0	0	1	0
gene family9056	1	1	0	1	1	1	1	0	0	0	1	0
gene family9057	0	2	0	1	0	1	1	0	0	1	1	0
gene family9058	1	1	1	1	0	1	1	1	0	0	0	0
gene family9059	0	1	1	0	1	1	1	1	1	0	0	0
gene family9060	1	0	1	1	1	0	1	1	1	0	0	0
gene family9061	1	1	1	1	1	1	0	1	0	0	0	0
gene family9062	0	2	1	1	1	2	0	0	0	0	0	0
gene family9063	0	1	0	0	1	1	1	0	0	2	1	0
gene family9064	1	1	1	1	0	1	1	1	0	0	0	0
gene family9065	0	1	1	1	1	1	0	1	1	0	0	0
gene family9066	1	1	1	0	1	1	1	1	0	0	0	0
gene family9067	0	1	0	2	1	1	0	0	0	1	1	0
gene family9069	0	1	0	1	1	1	0	0	1	1	1	0
gene family9070	0	1	1	0	0	1	1	1	0	1	1	0
gene family9071	1	1	0	1	0	1	1	1	0	0	1	0
gene family9072	1	0	1	0	1	0	1	1	1	0	1	0
gene family9075	1	1	1	1	0	1	0	1	1	0	0	0
gene family9076	0	1	1	0	1	1	0	1	0	0	2	0
gene family9077	1	0	1	1	1	0	0	0	1	1	1	0
gene family9078	1	0	0	0	2	1	1	1	1	0	0	0
gene family9081	0	1	0	1	0	1	0	1	1	1	1	0
gene family9082	1	1	1	1	1	0	0	1	1	0	0	0
gene family9084	0	1	1	0	1	1	1	1	1	0	0	0
gene family9086	1	1	1	1	1	1	0	1	0	0	0	0
gene family9087	1	0	1	1	1	1	1	1	0	0	0	0
gene family9088	1	1	1	1	0	1	1	1	0	0	0	0
gene family9089	0	1	0	1	1	1	1	0	1	1	0	0
gene family9090	0	1	0	1	0	1	1	0	1	1	1	0
gene family9091	1	0	1	1	1	0	1	1	1	0	0	0
gene family9093	1	1	1	1	0	1	0	1	1	0	0	0
gene family9094	0	0	1	1	1	0	1	2	1	0	0	0
gene family9095	1	1	1	1	0	1	1	1	0	0	0	0
gene family9096	0	1	1	0	0	1	0	1	1	1	1	0
gene family9097	1	1	1	1	1	0	1	1	0	0	0	0
gene family9098	0	1	0	1	1	1	1	1	1	0	0	0
gene family9099	1	0	1	0	0	0	1	1	1	1	1	0
gene family9100	0	1	1	1	0	1	1	1	1	0	0	0
gene family9101	0	1	0	1	0	1	1	0	1	1	1	0
gene family9102	0	1	0	1	0	1	2	1	1	0	0	0
gene family9103	0	1	1	1	0	1	0	1	1	0	1	0
gene family9106	0	1	0	1	1	1	0	0	1	1	1	0
gene family9107	1	1	0	0	0	1	2	0	0	1	1	0
gene family9108	0	1	0	1	2	1	1	0	1	0	0	0
gene family9109	0	1	0	1	1	1	0	0	1	1	1	0
gene family9110	1	1	0	1	1	1	0	1	0	1	0	0
gene family9111	0	1	1	1	1	1	0	1	1	0	0	0
gene family9112	0	1	0	1	1	1	1	0	1	0	1	0
gene family9113	1	1	0	1	1	1	0	0	0	1	1	0
gene family9114	0	1	0	1	1	1	1	1	1	0	0	0
gene family9117	0	2	0	1	0	2	1	0	1	0	0	0
gene family9118	0	1	0	1	1	1	0	0	1	1	1	0
gene family9119	0	1	0	1	2	1	0	1	1	0	0	0
gene family9120	0	1	0	1	1	1	1	0	0	1	1	0
gene family9121	1	1	1	1	0	1	1	1	0	0	0	0
gene family9122	0	1	0	1	2	1	1	1	0	0	0	0
gene family9125	0	1	1	1	1	1	0	1	1	0	0	0
gene family9126	1	1	1	0	0	1	1	1	0	1	0	0
gene family9127	0	1	1	1	1	1	0	1	1	0	0	0
gene family9128	1	1	1	1	0	1	0	1	1	0	0	0
gene family9129	1	1	1	1	1	1	0	1	0	0	0	0
gene family9130	1	1	0	1	0	1	1	1	1	0	0	0
gene family9131	0	1	0	1	0	1	0	1	1	1	1	0
gene family9132	0	1	0	0	1	1	1	1	1	0	1	0
gene family9133	1	1	1	0	1	1	1	1	0	0	0	0
gene family9134	1	1	0	1	1	1	0	1	0	1	0	0
gene family9135	0	1	1	1	1	1	0	1	0	0	1	0
gene family9136	0	0	0	1	2	1	0	0	1	1	1	0
gene family9137	1	1	1	1	0	1	1	1	0	0	0	0
gene family9139	0	0	2	1	0	0	0	2	0	1	1	0
gene family9142	1	1	1	1	0	1	1	1	0	0	0	0
gene family9144	0	1	1	0	1	1	1	1	0	1	0	0
gene family9145	0	1	1	1	1	1	1	1	0	0	0	0
gene family9146	0	1	1	1	1	1	0	1	1	0	0	0
gene family9147	1	1	0	1	1	0	0	1	0	1	1	0
gene family9148	0	1	1	0	1	1	1	1	1	0	0	0
gene family9149	0	1	1	0	1	1	1	1	1	0	0	0
gene family9150	1	1	0	1	1	1	1	0	1	0	0	0
gene family9151	0	1	1	1	1	1	1	1	0	0	0	0
gene family9152	1	0	1	1	1	0	1	1	1	0	0	0
gene family9153	0	1	1	0	1	1	1	1	1	0	0	0
gene family9154	1	1	0	1	0	1	1	1	1	0	0	0
gene family9156	0	1	0	1	1	1	1	0	1	0	1	0
gene family9157	1	0	1	1	1	1	1	1	0	0	0	0
gene family9158	0	1	1	1	1	1	1	1	0	0	0	0
gene family9160	1	1	0	1	2	2	0	0	0	0	0	0
gene family9161	0	1	1	0	1	0	1	1	1	0	1	0
gene family9162	1	1	0	1	1	1	1	0	1	0	0	0
gene family9163	1	1	0	1	1	1	1	0	1	0	0	0
gene family9164	0	1	1	1	1	1	0	1	1	0	0	0
gene family9165	1	1	1	1	0	1	1	1	0	0	0	0
gene family9166	0	1	0	1	0	1	2	1	1	0	0	0
[truncated: 13,246 more rows]
