# Supplementary material for: Complete genome sequence and transcriptomics analyses reveal pigment biosynthesis and regulatory mechanisms in an industrial strain, Monascus purpureus YY-1
Source: Sci Rep. 2015 Feb 9;5:8331. doi: 10.1038/srep08331 (PMC4321180; doi:10.1038/srep08331)
Supplement: Supplementary Information — Dataset 3 [file srep08331-s4.xls]

## Sheet: Sheet1
Data S3 KOG classified genes of M. purpureues YY-1 and other fungus
KOG classification	Functional categories	Function discription	Functional genes in different fungi
			P. marneffei	A. clavatus	A. flavus	A. fumigatus	A. nidulans	A. niger	A. oryzae	A. terreus	M. purpureus	N. fischeri	P. chrysogenum	P. stipitatus
A	INFORMATION STORAGE AND PROCESSING	RNA processing and modification	214	214	257	211	215	219	218	221	212	221	223	211
B	INFORMATION STORAGE AND PROCESSING	Chromatin structure and dynamics	89	87	107	93	99	91	93	95	91	96	94	91
C	METABOLISM	Energy production and conversion	334	308	480	320	370	421	427	388	279	348	379	373
D	CELLULAR PROCESSES AND SIGNALING	Cell cycle control, cell division, chromosome partitioning	169	165	205	170	172	174	168	172	175	183	176	186
E	METABOLISM	Amino acid transport and metabolism	331	326	531	331	351	394	455	395	298	374	397	327
F	METABOLISM	Nucleotide transport and metabolism	95	86	119	91	95	102	105	99	89	95	95	91
G	METABOLISM	Carbohydrate transport and metabolism	384	379	651	429	462	471	551	497	293	496	461	420
H	METABOLISM	Coenzyme transport and metabolism	115	110	160	106	116	129	144	121	118	125	124	117
I	METABOLISM	Lipid transport and metabolism	352	332	573	327	394	440	479	418	277	382	389	386
J	INFORMATION STORAGE AND PROCESSING	Translation, ribosomal structure and biogenesis	316	310	369	301	295	317	320	323	308	323	341	320
K	INFORMATION STORAGE AND PROCESSING	Transcription	496	473	732	505	521	589	633	551	452	553	613	520
L	INFORMATION STORAGE AND PROCESSING	Replication, recombination and repair	215	200	274	212	196	221	215	213	199	214	211	240
M	CELLULAR PROCESSES AND SIGNALING	Cell wall/membrane/envelope biogenesis	90	64	132	76	75	93	119	92	46	95	72	94
N	CELLULAR PROCESSES AND SIGNALING	Cell motility	5	5	7	5	5	5	5	5	5	5	5	6
O	CELLULAR PROCESSES AND SIGNALING	Posttranslational modification, protein turnover, chaperones	489	446	602	462	456	513	513	479	428	497	488	496
P	METABOLISM	Inorganic ion transport and metabolism	151	152	215	163	158	181	176	161	144	168	184	161
Q	METABOLISM	Secondary metabolites biosynthesis, transport and catabolism	325	275	558	286	361	457	484	378	223	352	374	391
R	POORLY CHARACTERIZED	General function prediction only	1374	1161	2112	1284	1489	1690	1810	1514	1055	1490	1543	1592
S	POORLY CHARACTERIZED	Function unknown	1603	1627	2311	1711	1702	1872	2020	1871	1444	1869	1954	1550
T	CELLULAR PROCESSES AND SIGNALING	Signal transduction mechanisms	330	357	464	339	334	397	388	371	335	380	400	334
U	CELLULAR PROCESSES AND SIGNALING	Intracellular trafficking, secretion, and vesicular transport	299	293	361	284	288	303	305	307	283	315	323	298
V	CELLULAR PROCESSES AND SIGNALING	Defense mechanisms	42	42	63	35	40	50	55	55	41	43	42	47
W	CELLULAR PROCESSES AND SIGNALING	Extracellular structures	3	3	4	3	5	3	3	4	3	4	5	4
Y	CELLULAR PROCESSES AND SIGNALING	Nuclear structure	25	27	34	26	25	26	25	25	26	27	26	26
Z	CELLULAR PROCESSES AND SIGNALING	Cytoskeleton	120	106	151	107	115	114	120	113	106	116	119	129
