# Supplementary material for: Complete genome sequence and transcriptomics analyses reveal pigment biosynthesis and regulatory mechanisms in an industrial strain, Monascus purpureus YY-1
Source: Sci Rep. 2015 Feb 9;5:8331. doi: 10.1038/srep08331 (PMC4321180; doi:10.1038/srep08331)
Supplement: Supplementary Information — Dataset 4 [file srep08331-s5.xls]

## Sheet: Sheet1
Data S4 KOG classified genes of M. purpureues YY-1
Chromosome location	KOG number	KOG classification	Putative function
evm.TU.C1.1	KOG1196	R	Predicted NAD-dependent oxidoreductase
evm.TU.C1.10	KOG2094	L	Predicted DNA damage inducible protein
evm.TU.C1.1021	KOG2937	A	Decapping enzyme complex, predicted pyrophosphatase DCP2
evm.TU.C1.1034	KOG3460	A	Small nuclear ribonucleoprotein (snRNP) LSM3
evm.TU.C1.1047	KOG3459	A	Small nuclear ribonucleoprotein (snRNP) Sm core protein
evm.TU.C1.1119	KOG4150	A	Predicted ATP-dependent RNA helicase
evm.TU.C1.1203	KOG3045	A	Predicted RNA methylase involved in rRNA processing
evm.TU.C1.1234	KOG1774	A	Small nuclear ribonucleoprotein E
evm.TU.C1.142	KOG4008	A	rRNA processing protein RRP7
evm.TU.C1.148	KOG0265	A	U5 snRNP-specific protein-like factor and related proteins
evm.TU.C1.177	euNOG11194	A	Pre-Mrna splicing factor (Srp1)
evm.TU.C1.292	KOG0330	A	ATP-dependent RNA helicase
evm.TU.C1.299	KOG0268	A	Sof1-like rRNA processing protein (contains WD40 repeats)
evm.TU.C1.393	KOG1272	A	WD40-repeat-containing subunit of the 18S rRNA processing complex
evm.TU.C1.401	KOG0213	A	Splicing factor 3b, subunit 1
evm.TU.C1.515	KOG0346	A	RNA helicase
evm.TU.C1.583	KOG1135	A	mRNA cleavage and polyadenylation factor II complex, subunit CFT2 (CPSF subunit)
evm.TU.C1.587	KOG3702	A	Nuclear polyadenylated RNA binding protein
evm.TU.C1.688	KOG0127	A	Nucleolar protein fibrillarin NOP77 (RRM superfamily)
evm.TU.C1.820	KOG3408	A	U1-like Zn-finger-containing protein, probabl erole in RNA processing/splicing
evm.TU.C1.839	KOG0952	A	DNA/RNA helicase MER3/SLH1, DEAD-box superfamily
evm.TU.C1.874	KOG1898	A	Splicing factor 3b, subunit 3
evm.TU.C1.886	KOG2386	A	mRNA capping enzyme, guanylyltransferase (alpha) subunit
evm.TU.C1.999	KOG1775	A	U6 snRNA-associated Sm-like protein
evm.TU.C2.1027	KOG3763	A	mRNA export factor TAP/MEX67
evm.TU.C2.1105	euNOG14004	A	Annotation not available
evm.TU.C2.1123	KOG1040	A	Polyadenylation factor I complex, subunit, Yth1 (CPSF subunit)
evm.TU.C2.1129	KOG0306	A	WD40-repeat-containing subunit of the 18S rRNA processing complex
evm.TU.C2.133	KOG2651	A	rRNA adenine N-6-methyltransferase
evm.TU.C2.141	KOG1475	A	Ribosomal protein RPL1/RPL2/RL4L4
evm.TU.C2.148	KOG0291	A	WD40-repeat-containing subunit of the 18S rRNA processing complex
evm.TU.C2.178	KOG3909	A	Queuine-tRNA ribosyltransferase
evm.TU.C2.228	KOG3503	A	H/ACA snoRNP complex, subunit NOP10
evm.TU.C2.261	KOG3980	A	RNA 3-terminal phosphate cyclase
evm.TU.C2.279	KOG0701	A	dsRNA-specific nuclease Dicer and related ribonucleases
evm.TU.C2.292	KOG2481	A	Protein required for normal rRNA processing
evm.TU.C2.314	KOG2793	A	Putative N2,N2-dimethylguanosine tRNA methyltransferase
evm.TU.C2.386	euNOG22996	A	Annotation not available
evm.TU.C2.39	KOG1122	A	tRNA and rRNA cytosine-C5-methylase (nucleolar protein NOL1/NOP2)
evm.TU.C2.413	KOG0227	A	Splicing factor 3a, subunit 2
evm.TU.C2.415	KOG0150	A	Spliceosomal protein FBP21
evm.TU.C2.437	KOG2184	A	Tuftelin-interacting protein TIP39, contains G-patch domain
evm.TU.C2.503	KOG1127	A	TPR repeat-containing protein
evm.TU.C2.526	KOG2217	A	U4/U6.U5 snRNP associated protein
evm.TU.C2.55	KOG0108	A	mRNA cleavage and polyadenylation factor I complex, subunit RNA15
evm.TU.C2.586	KOG0331	A	ATP-dependent RNA helicase
evm.TU.C2.648	euNOG09665	A	Containing protein
evm.TU.C2.650	KOG0947	A	Cytoplasmic exosomal RNA helicase SKI2, DEAD-box superfamily
evm.TU.C2.656	KOG2375	A	Protein interacting with poly(A)-binding protein
evm.TU.C2.669	KOG4209	A	Splicing factor RNPS1, SR protein superfamily
evm.TU.C2.677	KOG2953	A	mRNA-binding protein Encore
evm.TU.C2.686	KOG0922	A	DEAH-box RNA helicase
evm.TU.C2.709	KOG0647	A	mRNA export protein (contains WD40 repeats)
evm.TU.C2.761	KOG3908	A	Queuine-tRNA ribosyltransferase
evm.TU.C2.796	KOG0533	A	RRM motif-containing protein
evm.TU.C2.820	KOG0113	A	U1 small nuclear ribonucleoprotein (RRM superfamily)
evm.TU.C2.821	KOG0816	A	Protein involved in mRNA turnover
evm.TU.C2.855	KOG0334	A	RNA helicase
evm.TU.C2.863	KOG2574	A	mRNA splicing factor PRP31
evm.TU.C2.871	KOG0063	A	RNAse L inhibitor, ABC superfamily
evm.TU.C2.872	KOG0152	A	Spliceosomal protein FBP11/Splicing factor PRP40
evm.TU.C2.911	KOG0285	A	Pleiotropic regulator 1
evm.TU.C2.93	KOG2636	A	Splicing factor 3a, subunit 3
evm.TU.C2.934	KOG3392	A	Exon-exon junction complex, Magoh component
evm.TU.C2.940	KOG3911	A	Nucleolar protein NOP52/RRP1
evm.TU.C2.942	euNOG12602	A	Annotation not available
evm.TU.C2.962	KOG2412	A	Nuclear-export-signal (NES)-containing protein/polyadenylated-RNA export factor
evm.TU.C2.963	KOG2412	A	Nuclear-export-signal (NES)-containing protein/polyadenylated-RNA export factor
evm.TU.C3.109	KOG0948	A	Nuclear exosomal RNA helicase MTR4, DEAD-box superfamily
evm.TU.C3.115	KOG1960	A	Predicted RNA-binding protein, contains KH domains
evm.TU.C3.144	KOG0299	A	U3 snoRNP-associated protein (contains WD40 repeats)
evm.TU.C3.148	KOG0319	A	WD40-repeat-containing subunit of the 18S rRNA processing complex
evm.TU.C3.149	euNOG12981	A	Pre-Mrna splicing protein
evm.TU.C3.160	KOG0335	A	ATP-dependent RNA helicase
evm.TU.C3.172	KOG1104	A	Nuclear cap-binding complex, subunit NCBP1/CBP80
evm.TU.C3.177	KOG0131	A	Splicing factor 3b, subunit 4
evm.TU.C3.237	KOG3080	A	Nucleolar protein-like/EBNA1-binding protein
evm.TU.C3.270	KOG4206	A	Spliceosomal protein snRNP-U1A/U2B
evm.TU.C3.272	KOG2047	A	mRNA splicing factor
evm.TU.C3.283	KOG0701	A	dsRNA-specific nuclease Dicer and related ribonucleases
evm.TU.C3.338	KOG0796	A	Spliceosome subunit
evm.TU.C3.347	KOG0347	A	RNA helicase
evm.TU.C3.449	KOG0106	A	Alternative splicing factor SRp55/B52/SRp75 (RRM superfamily)
evm.TU.C3.485	KOG0670	A	U4/U6-associated splicing factor PRP4
evm.TU.C3.508	KOG3242	A	Oligoribonuclease (3->5 exoribonuclease)
evm.TU.C3.53	KOG2731	A	DNA alkylation damage repair protein
evm.TU.C3.556	KOG1642	A	Ribonuclease, T2 family
evm.TU.C3.572	KOG1914	A	mRNA cleavage and polyadenylation factor I complex, subunit RNA14
evm.TU.C3.591	KOG0340	A	ATP-dependent RNA helicase
evm.TU.C3.615	euNOG11673	A	Annotation not available
evm.TU.C3.729	KOG2245	A	Poly(A) polymerase and related nucleotidyltransferases
evm.TU.C3.765	KOG0338	A	ATP-dependent RNA helicase
evm.TU.C3.80	KOG1996	A	mRNA splicing factor
evm.TU.C3.844	KOG3741	A	Poly(A) ribonuclease subunit
evm.TU.C3.847	KOG1781	A	Small Nuclear ribonucleoprotein splicing factor
evm.TU.C3.854	KOG1596	A	Fibrillarin and related nucleolar RNA-binding proteins
evm.TU.C3.906	KOG2793	A	Putative N2,N2-dimethylguanosine tRNA methyltransferase
evm.TU.C3.910	KOG0344	A	ATP-dependent RNA helicase
evm.TU.C3.952	KOG1642	A	Ribonuclease, T2 family
evm.TU.C3.971	KOG1137	A	mRNA cleavage and polyadenylation factor II complex, BRR5 (CPSF subunit)
evm.TU.C3.987	KOG0350	A	DEAD-box ATP-dependent RNA helicase
evm.TU.C3.992	KOG2808	A	U5 snRNP-associated RNA splicing factor
evm.TU.C4.107	euNOG10293	A	Annotation not available
evm.TU.C4.120	KOG3293	A	Small nuclear ribonucleoprotein (snRNP)
evm.TU.C4.135	KOG1782	A	Small Nuclear ribonucleoprotein splicing factor
evm.TU.C4.186	KOG2777	A	tRNA-specific adenosine deaminase 1
evm.TU.C4.219	KOG2386	A	mRNA capping enzyme, guanylyltransferase (alpha) subunit
evm.TU.C4.248	KOG0924	A	mRNA splicing factor ATP-dependent RNA helicase
evm.TU.C4.340	KOG2634	A	Initiator tRNA phosphoribosyl-transferase
evm.TU.C4.343	KOG0533	A	RRM motif-containing protein
evm.TU.C4.381	KOG3068	A	mRNA splicing factor
evm.TU.C4.442	KOG0988	A	RNA-directed RNA polymerase QDE-1 required for posttranscriptional gene silencing and RNA interference
evm.TU.C4.465	KOG1784	A	Small Nuclear ribonucleoprotein splicing factor
evm.TU.C4.557	KOG2781	A	U3 small nucleolar ribonucleoprotein (snoRNP) component
evm.TU.C4.558	KOG1802	A	RNA helicase nonsense mRNA reducing factor (pNORF1)
evm.TU.C4.631	KOG1795	A	U5 snRNP spliceosome subunit
evm.TU.C4.778	KOG0345	A	ATP-dependent RNA helicase
evm.TU.C4.80	euNOG09594	A	Ribonucleoprotein
evm.TU.C4.822	KOG0128	A	RNA-binding protein SART3 (RRM superfamily)
evm.TU.C4.86	KOG0120	A	Splicing factor U2AF, large subunit (RRM superfamily)
evm.TU.C4.96	KOG2051	A	Nonsense-mediated mRNA decay 2 protein
evm.TU.C5.184	KOG1127	A	TPR repeat-containing protein
evm.TU.C5.216	KOG0343	A	RNA Helicase
evm.TU.C5.220	KOG0337	A	ATP-dependent RNA helicase
evm.TU.C5.270	KOG1295	A	Nonsense-mediated decay protein Upf3
evm.TU.C5.294	KOG1049	A	Polyadenylation factor I complex, subunit FIP1
evm.TU.C5.30	KOG3448	A	Predicted snRNP core protein
evm.TU.C5.318	KOG2863	A	RNA lariat debranching enzyme
evm.TU.C5.352	KOG0335	A	ATP-dependent RNA helicase
evm.TU.C5.367	KOG0304	A	mRNA deadenylase subunit
evm.TU.C5.459	KOG2162	A	Nonsense-mediated mRNA decay protein
evm.TU.C5.502	KOG2780	A	Ribosome biogenesis protein RPF1, contains IMP4 domain
evm.TU.C5.545	KOG2600	A	U3 small nucleolar ribonucleoprotein (snoRNP) subunit - Mpp10p
evm.TU.C5.608	euNOG13299	A	60S ribosomal subunit
evm.TU.C5.632	KOG1869	A	Splicing coactivator SRm160/300, subunit SRm300
evm.TU.C5.662	KOG3064	A	RNA-binding nuclear protein (MAK16) containing a distinct C4 Zn-finger
evm.TU.C5.770	KOG1801	A	tRNA-splicing endonuclease positive effector (SEN1)
evm.TU.C5.789	KOG3322	A	Ribonucleases P/MRP protein subunit
evm.TU.C5.814	KOG0329	A	ATP-dependent RNA helicase
evm.TU.C6.113	KOG1919	A	RNA pseudouridylate synthases
evm.TU.C6.303	euNOG19613	A	Annotation not available
evm.TU.C6.305	KOG0953	A	Mitochondrial RNA helicase SUV3, DEAD-box superfamily
evm.TU.C6.306	KOG0922	A	DEAH-box RNA helicase
evm.TU.C6.395	KOG0920	A	ATP-dependent RNA helicase A
evm.TU.C6.410	KOG1070	A	rRNA processing protein Rrp5
evm.TU.C6.472	KOG3482	A	Small nuclear ribonucleoprotein (snRNP) SMF
evm.TU.C6.492	KOG2253	A	U1 snRNP complex, subunit SNU71 and related PWI-motif proteins
evm.TU.C6.546	KOG2771	A	Subunit of tRNA-specific adenosine-34 deaminase
evm.TU.C6.590	KOG2669	A	Regulator of nuclear mRNA
evm.TU.C6.604	KOG2071	A	mRNA cleavage and polyadenylation factor I/II complex, subunit Pcf11
evm.TU.C6.63	KOG0838	A	RNA Methylase, SpoU family
evm.TU.C6.631	KOG1817	A	Ribonuclease
evm.TU.C6.633	KOG2330	A	Splicing factor 3b, subunit 2
evm.TU.C6.650	KOG1896	A	mRNA cleavage and polyadenylation factor II complex, subunit CFT1 (CPSF subunit)
evm.TU.C6.666	euNOG17876	A	Annotation not available
evm.TU.C6.690	KOG1895	A	mRNA cleavage and polyadenylation factor II complex, subunit PTA1
evm.TU.C6.700	KOG0272	A	U4/U6 small nuclear ribonucleoprotein Prp4 (contains WD40 repeats)
evm.TU.C6.708	KOG3980	A	RNA 3-terminal phosphate cyclase
evm.TU.C6.716	KOG0951	A	RNA helicase BRR2, DEAD-box superfamily
evm.TU.C6.749	KOG0332	A	ATP-dependent RNA helicase
evm.TU.C6.808	KOG1780	A	Small Nuclear ribonucleoprotein G
evm.TU.C7.139	KOG1975	A	mRNA cap methyltransferase
evm.TU.C7.278	KOG0922	A	DEAH-box RNA helicase
evm.TU.C7.291	KOG0108	A	mRNA cleavage and polyadenylation factor I complex, subunit RNA15
evm.TU.C7.32	KOG1644	A	U2-associated snRNP A protein
evm.TU.C7.335	KOG1609	A	Protein involved in mRNA turnover and stability
evm.TU.C7.341	KOG0121	A	Nuclear cap-binding protein complex, subunit CBP20 (RRM superfamily)
evm.TU.C7.355	KOG0284	A	Polyadenylation factor I complex, subunit PFS2
evm.TU.C7.36	KOG0348	A	ATP-dependent RNA helicase
evm.TU.C7.361	KOG4655	A	U3 small nucleolar ribonucleoprotein (snoRNP) component
evm.TU.C7.385	KOG0920	A	ATP-dependent RNA helicase A
evm.TU.C7.406	KOG0326	A	ATP-dependent RNA helicase
evm.TU.C7.438	KOG3013	A	Exosomal 3-5 exoribonuclease complex, subunit Rrp4
evm.TU.C7.441	KOG1856	A	Transcription elongation factor SPT6
evm.TU.C7.45	KOG4046	A	RNase MRP and P, subunit POP4/p29
evm.TU.C7.473	euNOG04008	A	Protein involved in sporulation resulting in formation of a cellular spore
evm.TU.C7.492	KOG0007	A	Splicing factor 3a, subunit 1
evm.TU.C7.520	KOG2560	A	RNA splicing factor - Slu7p
evm.TU.C7.522	KOG0988	A	RNA-directed RNA polymerase QDE-1 required for posttranscriptional gene silencing and RNA interference
evm.TU.C7.553	KOG0335	A	ATP-dependent RNA helicase
evm.TU.C7.599	KOG2078	A	tRNA modification enzyme
evm.TU.C7.71	KOG2749	A	mRNA cleavage and polyadenylation factor IA/II complex, subunit CLP1
evm.TU.C7.91	KOG0925	A	mRNA splicing factor ATP-dependent RNA helicase
evm.TU.C8.101	KOG0495	A	HAT repeat protein
evm.TU.C8.102	KOG0820	A	Ribosomal RNA adenine dimethylase
evm.TU.C8.104	KOG4205	A	RNA-binding protein musashi/mRNA cleavage and polyadenylation factor I complex, subunit HRP1
evm.TU.C8.124	KOG0331	A	ATP-dependent RNA helicase
evm.TU.C8.163	KOG2837	A	Protein containing a U1-type Zn-finger and implicated in RNA splicing or processing
evm.TU.C8.168	KOG2202	A	U2 snRNP splicing factor, small subunit, and related proteins
evm.TU.C8.240	KOG0952	A	DNA/RNA helicase MER3/SLH1, DEAD-box superfamily
evm.TU.C8.267	euNOG04016	A	First step of mRNA capping. Converts the 5'-triphosphate end of a nascent mRNA chain into a diphosphate protein
evm.TU.C8.27	KOG3117	A	Protein involved in rRNA processing
evm.TU.C8.306	KOG1258	A	mRNA processing protein
evm.TU.C8.307	KOG0333	A	U5 snRNP-like RNA helicase subunit
evm.TU.C8.494	KOG3167	A	Box H/ACA snoRNP component, involved in ribosomal RNA pseudouridinylation
evm.TU.C8.521	KOG2769	A	Putative u4/u6 small nuclear ribonucleoprotein
evm.TU.scaffold00026.9	KOG0342	A	ATP-dependent RNA helicase pitchoune
evm.TU.C2.144	KOG2441	AB	mRNA splicing factor/probable chromatin binding snw family nuclear protein
evm.TU.C1.1016	KOG1446	ABO	Histone H3 (Lys4) methyltransferase complex and RNA cleavage factor II complex, subunit SWD2
evm.TU.C1.906	KOG0050	AD	mRNA splicing protein CDC5 (Myb superfamily)
evm.TU.C3.191	KOG2809	AD	Telomerase elongation inhibitor/RNA maturation protein PINX1
evm.TU.C3.633	KOG3414	AD	Component of the U4/U6.U5 snRNP/mitosis protein DIM1
evm.TU.C3.398	KOG2573	AJ	Ribosome biogenesis protein - Nop56p/Sik1p
evm.TU.C4.271	KOG0123	AJ	Polyadenylate-binding protein (RRM superfamily)
evm.TU.C4.763	KOG2572	AJ	Ribosome biogenesis protein - Nop58p/Nop5p
evm.TU.C4.98	KOG3387	AJ	60S ribosomal protein 15.5kD/SNU13, NHP2/L7A family (includes ribonuclease P subunit p38), involved in splicing
evm.TU.C5.631	KOG0926	AJ	DEAH-box RNA helicase
evm.TU.C4.55	KOG0132	AK	RNA polymerase II C-terminal domain-binding protein RA4, contains RPR and RRM domains
evm.TU.C3.257	KOG1098	AR	Putative SAM-dependent rRNA methyltransferase SPB1
evm.TU.C4.648	KOG2190	AR	PolyC-binding proteins alphaCP-1 and related KH domain proteins
evm.TU.C7.215	KOG2190	AR	PolyC-binding proteins alphaCP-1 and related KH domain proteins
evm.TU.C7.581	KOG1909	AYT	Ran GTPase-activating protein
evm.TU.C1.114	KOG1973	B	Chromatin remodeling protein, contains PHD Zn-finger
evm.TU.C1.226	euNOG04099	B	Chaperone protein
evm.TU.C1.499	KOG3467	B	Histone H4
evm.TU.C1.664	KOG1633	B	F-box protein JEMMA and related proteins with JmjC, PHD, F-box and LRR domains
evm.TU.C1.790	KOG0273	B	Beta-transducin family (WD-40 repeat) protein
evm.TU.C1.832	KOG4652	B	HORMA domain
evm.TU.C1.887	KOG4140	B	Nuclear protein Ataxin-7
evm.TU.C1.914	KOG2747	B	Histone acetyltransferase (MYST family)
evm.TU.C1.969	euNOG13178	B	Chromatin binding protein
evm.TU.C2.150	KOG0264	B	Nucleosome remodeling factor, subunit CAF1/NURF55/MSI1
evm.TU.C2.410	KOG1156	B	N-terminal acetyltransferase
evm.TU.C2.429	KOG1973	B	Chromatin remodeling protein, contains PHD Zn-finger
evm.TU.C2.497	KOG2747	B	Histone acetyltransferase (MYST family)
evm.TU.C2.56	KOG1757	B	Histone 2A
evm.TU.C2.59	KOG1343	B	Histone deacetylase complex, catalytic component HDA1
evm.TU.C2.594	KOG0457	B	Histone acetyltransferase complex SAGA/ADA, subunit ADA2
evm.TU.C2.644	KOG2084	B	Predicted histone tail methylase containing SET domain
evm.TU.C2.758	KOG1343	B	Histone deacetylase complex, catalytic component HDA1
evm.TU.C2.955	KOG3118	B	Disrupter of silencing SAS10
evm.TU.C2.980	KOG4191	B	Histone acetyltransferases PCAF/SAGA/ADA, subunit TADA3L/NGG1
evm.TU.C3.14	KOG1245	B	Chromatin remodeling complex WSTF-ISWI, large subunit (contains heterochromatin localization, PHD and BROMO domains)
evm.TU.C3.150	euNOG08836	B	Component of the NuA4 histone acetyltransferase complex which is involved in transcriptional activation of selected genes principally by acetylation of nucleosomal histone H4 and H2A. The NuA4 complex is also involved in DNA
evm.TU.C3.281	KOG3467	B	Histone H4
evm.TU.C3.396	KOG2747	B	Histone acetyltransferase (MYST family)
evm.TU.C3.614	KOG1973	B	Chromatin remodeling protein, contains PHD Zn-finger
evm.TU.C4.105	KOG1279	B	Chromatin remodeling factor subunit and related transcription factors
evm.TU.C4.118	KOG2696	B	Histone acetyltransferase type b catalytic subunit
evm.TU.C4.42	euNOG10250	B	Protein involved in cellular localization
evm.TU.C4.850	KOG4204	B	Histone deacetylase complex, SIN3 component
evm.TU.C5.411	KOG2416	B	Acinus (induces apoptotic chromatin condensation)
evm.TU.C5.611	KOG1745	B	Histones H3 and H4
evm.TU.C5.66	KOG3844	B	Predicted component of NuA3 histone acetyltransferase complex
evm.TU.C5.740	KOG2084	B	Predicted histone tail methylase containing SET domain
evm.TU.C6.7	KOG2084	B	Predicted histone tail methylase containing SET domain
evm.TU.C7.154	euNOG20406	B	Chromatin organization modifier domain-containing protein
evm.TU.C7.346	KOG2589	B	Histone tail methylase
evm.TU.C7.398	KOG1744	B	Histone H2B
evm.TU.C7.399	KOG1756	B	Histone 2A
evm.TU.C7.459	KOG4012	B	Histone H1
evm.TU.C7.675	KOG0389	B	SNF2 family DNA-dependent ATPase
evm.TU.C8.169	KOG4718	B	Non-SMC (structural maintenance of chromosomes) element 1 protein (NSE1)
evm.TU.C8.395	KOG1342	B	Histone deacetylase complex, catalytic component RPD3
evm.TU.C8.457	KOG1342	B	Histone deacetylase complex, catalytic component RPD3
evm.TU.C8.519	KOG1745	B	Histones H3 and H4
evm.TU.C8.520	KOG3467	B	Histone H4
evm.TU.C8.69	KOG0355	B	DNA topoisomerase type II
evm.TU.C8.92	KOG1633	B	F-box protein JEMMA and related proteins with JmjC, PHD, F-box and LRR domains
evm.TU.C1.1146	KOG0933	BD	Structural maintenance of chromosome protein 2 (chromosome condensation complex Condensin, subunit E)
evm.TU.C2.72	KOG2025	BD	Chromosome condensation complex Condensin, subunit G
evm.TU.C3.208	KOG2328	BD	Chromosome condensation complex Condensin, subunit H
evm.TU.C5.151	KOG0996	BD	Structural maintenance of chromosome protein 4 (chromosome condensation complex Condensin, subunit C)
evm.TU.C5.533	KOG1507	BD	Nucleosome assembly protein NAP-1
evm.TU.C7.414	KOG0414	BD	Chromosome condensation complex Condensin, subunit D2
evm.TU.C8.114	KOG4563	BD	Cell cycle-regulated histone H1-binding protein
evm.TU.C1.918	KOG1020	BDL	Sister chromatid cohesion protein SCC2/Nipped-B
evm.TU.C5.752	KOG0979	BDL	Structural maintenance of chromosome protein SMC5/Spr18, SMC superfamily
evm.TU.C1.301	KOG2570	BK	SWI/SNF transcription activation complex subunit
evm.TU.C1.510	KOG1472	BK	Histone acetyltransferase SAGA/ADA, catalytic subunit PCAF/GCN5 and related proteins
evm.TU.C1.579	KOG2633	BK	Hismacro and SEC14 domain-containing proteins
evm.TU.C2.349	KOG1472	BK	Histone acetyltransferase SAGA/ADA, catalytic subunit PCAF/GCN5 and related proteins
evm.TU.C2.392	KOG2684	BK	Sirtuin 5 and related class III sirtuins (SIR2 family)
evm.TU.C2.545	KOG3001	BK	Dosage compensation regulatory complex/histone acetyltransferase complex, subunit MSL-3/MRG15/EAF3, and related CHROMO domain-containing proteins
evm.TU.C2.895	KOG2684	BK	Sirtuin 5 and related class III sirtuins (SIR2 family)
evm.TU.C2.944	KOG1082	BK	Histone H3 (Lys9) methyltransferase SUV39H1/Clr4, required for transcriptional silencing
evm.TU.C3.133	KOG2656	BK	DNA methyltransferase 1-associated protein-1
evm.TU.C3.167	KOG1063	BK	RNA polymerase II elongator complex, subunit ELP2, WD repeat superfamily
evm.TU.C3.316	KOG2684	BK	Sirtuin 5 and related class III sirtuins (SIR2 family)
evm.TU.C3.582	KOG1472	BK	Histone acetyltransferase SAGA/ADA, catalytic subunit PCAF/GCN5 and related proteins
evm.TU.C4.68	KOG2683	BK	Sirtuin 4 and related class II sirtuins (SIR2 family)
evm.TU.C5.467	KOG0386	BK	Chromatin remodeling complex SWI/SNF, component SWI2 and related ATPases (DNA/RNA helicase superfamily)
evm.TU.C5.484	KOG2535	BK	RNA polymerase II elongator complex, subunit ELP3/histone acetyltransferase
evm.TU.C5.555	KOG1649	BK	SWI-SNF chromatin remodeling complex, Snf5 subunit
evm.TU.C6.137	KOG2682	BK	NAD-dependent histone deacetylases and class I sirtuins (SIR2 family)
evm.TU.C6.333	KOG1649	BK	SWI-SNF chromatin remodeling complex, Snf5 subunit
evm.TU.C7.417	KOG1827	BK	Chromatin remodeling complex RSC, subunit RSC1/Polybromo and related proteins
evm.TU.C7.43	KOG3949	BK	RNA polymerase II elongator complex, subunit ELP4
evm.TU.C8.146	KOG2626	BK	Histone H3 (Lys4) methyltransferase complex, subunit CPS60/ASH2/BRE2
evm.TU.C8.421	KOG1009	BL	Chromatin assembly complex 1 subunit B/CAC2 (contains WD40 repeats)
evm.TU.C1.692	KOG2132	BT	Uncharacterized conserved protein, contains JmjC domain
evm.TU.C7.626	KOG2130	BT	Phosphatidylserine-specific receptor PtdSerR, contains JmjC domain
evm.TU.scaffold00026.3	KOG2132	BT	Uncharacterized conserved protein, contains JmjC domain
evm.TU.C1.1012	KOG1576	C	Predicted oxidoreductase
evm.TU.C1.1015	KOG0755	C	Mitochondrial oxaloacetate carrier protein
evm.TU.C1.1092	KOG2450	C	Aldehyde dehydrogenase
evm.TU.C1.1177	KOG3432	C	Vacuolar H+-ATPase V1 sector, subunit F
evm.TU.C1.1196	KOG2958	C	Galactose-1-phosphate uridylyltransferase
evm.TU.C1.1229	KOG2450	C	Aldehyde dehydrogenase
evm.TU.C1.125	euNOG12862	C	Protein involved in oxidative phosphorylation
evm.TU.C1.160	KOG1257	C	NADP+-dependent malic enzyme
evm.TU.C1.164	KOG3015	C	F1-ATP synthase assembly protein
evm.TU.C1.170	KOG1231	C	Proteins containing the FAD binding domain
evm.TU.C1.247	KOG3857	C	Alcohol dehydrogenase, class IV
evm.TU.C1.258	KOG0758	C	Mitochondrial carnitine-acylcarnitine carrier protein
evm.TU.C1.262	KOG3256	C	NADH:ubiquinone oxidoreductase, NDUFS8/23 kDa subunit
evm.TU.C1.270	KOG1764	C	5-AMP-activated protein kinase, gamma subunit
evm.TU.C1.348	KOG2404	C	Fumarate reductase, flavoprotein subunit
evm.TU.C1.417	KOG2870	C	NADH:ubiquinone oxidoreductase, NDUFS2/49 kDa subunit
evm.TU.C1.419	KOG2450	C	Aldehyde dehydrogenase
evm.TU.C1.463	KOG1351	C	Vacuolar H+-ATPase V1 sector, subunit B
evm.TU.C1.473	KOG3453	C	Cytochrome c
evm.TU.C1.481	KOG0759	C	Mitochondrial oxoglutarate/malate carrier proteins
evm.TU.C1.482	KOG3057	C	Cytochrome c oxidase, subunit VIb/COX12
evm.TU.C1.500	KOG0769	C	Predicted mitochondrial carrier protein
evm.TU.C1.574	KOG3468	C	NADH:ubiquinone oxidoreductase, NDUFB7/B18 subunit
evm.TU.C1.590	euNOG13075	C	Protein involved in mitochondrial electron transport, ubiquinol to cytochrome c
evm.TU.C1.601	KOG2450	C	Aldehyde dehydrogenase
evm.TU.C1.603	KOG1575	C	Voltage-gated shaker-like K+ channel, subunit beta/KCNAB
evm.TU.C1.655	KOG3851	C	Sulfide:quinone oxidoreductase/flavo-binding protein
evm.TU.C1.685	KOG0758	C	Mitochondrial carnitine-acylcarnitine carrier protein
evm.TU.C1.74	KOG2450	C	Aldehyde dehydrogenase
evm.TU.C1.742	KOG2456	C	Aldehyde dehydrogenase
evm.TU.C1.743	KOG1260	C	Isocitrate lyase
evm.TU.C1.760	KOG3822	C	Succinyl-CoA:alpha-ketoacid-CoA transferase
evm.TU.C1.762	euNOG11139	C	Nadh-Ubiquinone oxidoreductase
evm.TU.C1.786	KOG0760	C	Mitochondrial carrier protein MRS3/4
evm.TU.C1.809	KOG2865	C	NADH:ubiquinone oxidoreductase, NDUFA9/39kDa subunit
evm.TU.C1.819	KOG0762	C	Mitochondrial carrier protein
evm.TU.C1.86	KOG0069	C	Glyoxylate/hydroxypyruvate reductase (D-isomer-specific 2-hydroxy acid dehydrogenase superfamily)
evm.TU.C1.916	KOG3389	C	NADH:ubiquinone oxidoreductase, NDUFS4/18 kDa subunit
evm.TU.C1.919	KOG2495	C	NADH-dehydrogenase (ubiquinone)
evm.TU.C1.928	KOG1257	C	NADP+-dependent malic enzyme
evm.TU.C1.929	KOG0538	C	Glycolate oxidase
evm.TU.C1.93	KOG0069	C	Glyoxylate/hydroxypyruvate reductase (D-isomer-specific 2-hydroxy acid dehydrogenase superfamily)
evm.TU.C1.960	KOG3052	C	Cytochrome c1
evm.TU.C1.973	KOG0537	C	Cytochrome b5
evm.TU.C2.1056	KOG1531	C	F0F1-type ATP synthase, gamma subunit
evm.TU.C2.1059	KOG0769	C	Predicted mitochondrial carrier protein
evm.TU.C2.1088	KOG1758	C	Mitochondrial F1F0-ATP synthase, subunit delta/ATP16
evm.TU.C2.1141	KOG0069	C	Glyoxylate/hydroxypyruvate reductase (D-isomer-specific 2-hydroxy acid dehydrogenase superfamily)
evm.TU.C2.118	KOG4077	C	Cytochrome c oxidase, subunit Va/COX6
evm.TU.C2.174	KOG4129	C	Exopolyphosphatases and related proteins
evm.TU.C2.213	KOG3309	C	Ferredoxin
evm.TU.C2.275	KOG1260	C	Isocitrate lyase
evm.TU.C2.293	KOG2451	C	Aldehyde dehydrogenase
evm.TU.C2.376	KOG0766	C	Predicted mitochondrial carrier protein
evm.TU.C2.404	KOG0558	C	Dihydrolipoamide transacylase (alpha-keto acid dehydrogenase E2 subunit)
evm.TU.C2.417	KOG0069	C	Glyoxylate/hydroxypyruvate reductase (D-isomer-specific 2-hydroxy acid dehydrogenase superfamily)
evm.TU.C2.444	euNOG12618	C	Component of the ubiquinol-cytochrome c reductase complex (complex III or cytochrome b-c1 complex), which is part of the mitochondrial respiratory chain that generates an electrochemical potential coupled to ATP synthesis. The complex couples electron tra
evm.TU.C2.464	KOG2189	C	Vacuolar H+-ATPase V0 sector, subunit a
evm.TU.C2.487	KOG2658	C	NADH:ubiquinone oxidoreductase, NDUFV1/51kDa subunit
evm.TU.C2.592	euNOG04382	C	Mannitol-1-Phosphate protein
evm.TU.C2.597	euNOG10260	C	Nadh-Ubiquinone oxidoreductase
evm.TU.C2.627	KOG2450	C	Aldehyde dehydrogenase
evm.TU.C2.65	KOG3456	C	NADH:ubiquinone oxidoreductase, NDUFS6/13 kDa subunit
evm.TU.C2.737	euNOG11737	C	Nadh-Ubiquinone oxidoreductase
evm.TU.C2.74	KOG0535	C	Sulfite oxidase, molybdopterin-binding component
evm.TU.C2.742	euNOG10844	C	Cytochrome c oxidase
evm.TU.C2.769	KOG4773	C	NADPH oxidase
evm.TU.C2.82	KOG2450	C	Aldehyde dehydrogenase
evm.TU.C2.831	KOG2620	C	Prohibitins and stomatins of the PID superfamily
evm.TU.C2.850	KOG0768	C	Mitochondrial carrier protein PET8
evm.TU.C2.853	KOG0758	C	Mitochondrial carnitine-acylcarnitine carrier protein
evm.TU.C2.868	KOG1575	C	Voltage-gated shaker-like K+ channel, subunit beta/KCNAB
evm.TU.C2.89	KOG1352	C	Vacuolar H+-ATPase V1 sector, subunit A
evm.TU.C2.908	KOG2759	C	Vacuolar H+-ATPase V1 sector, subunit H
evm.TU.C2.921	KOG2909	C	Vacuolar H+-ATPase V1 sector, subunit C
evm.TU.C2.923	KOG2799	C	Succinyl-CoA synthetase, beta subunit
evm.TU.C3.1010	KOG1260	C	Isocitrate lyase
evm.TU.C3.16	KOG3822	C	Succinyl-CoA:alpha-ketoacid-CoA transferase
evm.TU.C3.180	KOG1494	C	NAD-dependent malate dehydrogenase
evm.TU.C3.271	KOG1647	C	Vacuolar H+-ATPase V1 sector, subunit D
evm.TU.C3.278	KOG0768	C	Mitochondrial carrier protein PET8
evm.TU.C3.345	KOG1158	C	NADP/FAD dependent oxidoreductase
evm.TU.C3.354	KOG1182	C	Branched chain alpha-keto acid dehydrogenase complex, alpha subunit
evm.TU.C3.356	KOG1713	C	NADH-ubiquinone oxidoreductase, NDUFS3/30 kDa subunit
evm.TU.C3.382	KOG1575	C	Voltage-gated shaker-like K+ channel, subunit beta/KCNAB
evm.TU.C3.387	KOG1626	C	Inorganic pyrophosphatase/Nucleosome remodeling factor, subunit NURF38
evm.TU.C3.407	euNOG11935	C	Oxidoreductase, acting on heme group of donors, oxygen as acceptor
evm.TU.C3.438	KOG0538	C	Glycolate oxidase
evm.TU.C3.638	KOG0232	C	Vacuolar H+-ATPase V0 sector, subunits c/c
evm.TU.C3.73	KOG3361	C	Iron binding protein involved in Fe-S cluster formation
evm.TU.C3.738	KOG0767	C	Mitochondrial phosphate carrier protein
evm.TU.C3.74	KOG0764	C	Mitochondrial FAD carrier protein
evm.TU.C3.75	KOG3440	C	Ubiquinol cytochrome c reductase, subunit QCR7
evm.TU.C3.820	KOG2495	C	NADH-dehydrogenase (ubiquinone)
evm.TU.C3.830	KOG0069	C	Glyoxylate/hydroxypyruvate reductase (D-isomer-specific 2-hydroxy acid dehydrogenase superfamily)
evm.TU.C3.911	KOG4103	C	Mitochondrial F1F0-ATP synthase, subunit g/ATP20
evm.TU.C3.917	KOG2456	C	Aldehyde dehydrogenase
evm.TU.C3.95	KOG0538	C	Glycolate oxidase
evm.TU.C4.101	KOG3954	C	Electron transfer flavoprotein, alpha subunit
evm.TU.C4.151	KOG1494	C	NAD-dependent malate dehydrogenase
evm.TU.C4.153	KOG0557	C	Dihydrolipoamide acetyltransferase
evm.TU.C4.19	KOG0758	C	Mitochondrial carnitine-acylcarnitine carrier protein
evm.TU.C4.212	KOG0749	C	Mitochondrial ADP/ATP carrier proteins
evm.TU.C4.231	KOG2451	C	Aldehyde dehydrogenase
evm.TU.C4.35	KOG2282	C	NADH-ubiquinone oxidoreductase, NDUFS1/75 kDa subunit
evm.TU.C4.369	KOG0232	C	Vacuolar H+-ATPase V0 sector, subunits c/c
evm.TU.C4.41	KOG0769	C	Predicted mitochondrial carrier protein
evm.TU.C4.476	KOG2495	C	NADH-dehydrogenase (ubiquinone)
evm.TU.C4.509	KOG3458	C	NADH:ubiquinone oxidoreductase, NDUFA8/PGIV/19 kDa subunit
evm.TU.C4.56	KOG2617	C	Citrate synthase
evm.TU.C4.57	KOG0756	C	Mitochondrial tricarboxylate/dicarboxylate carrier proteins
evm.TU.C4.579	KOG0537	C	Cytochrome b5
evm.TU.C4.58	KOG2583	C	Ubiquinol cytochrome c reductase, subunit QCR2
evm.TU.C4.632	KOG3352	C	Cytochrome c oxidase, subunit Vb/COX4
evm.TU.C4.75	KOG0751	C	Mitochondrial aspartate/glutamate carrier protein Aralar/Citrin (contains EF-hand Ca2+-binding domains)
evm.TU.C4.759	KOG2621	C	Prohibitins and stomatins of the PID superfamily
evm.TU.C4.764	KOG2957	C	Vacuolar H+-ATPase V0 sector, subunit d
evm.TU.C4.849	KOG2828	C	Acetyl-CoA hydrolase
evm.TU.C4.853	KOG2404	C	Fumarate reductase, flavoprotein subunit
evm.TU.C4.862	KOG3976	C	Mitochondrial F1F0-ATP synthase, subunit b/ATP4
evm.TU.C4.872	KOG1353	C	F0F1-type ATP synthase, alpha subunit
evm.TU.C4.92	KOG0770	C	Predicted mitochondrial carrier protein
evm.TU.C5.142	KOG1335	C	Dihydrolipoamide dehydrogenase
evm.TU.C5.168	KOG2536	C	MAM33, mitochondrial matrix glycoprotein
evm.TU.C5.195	KOG1526	C	NADP-dependent isocitrate dehydrogenase
evm.TU.C5.211	KOG1158	C	NADP/FAD dependent oxidoreductase
evm.TU.C5.251	KOG2450	C	Aldehyde dehydrogenase
evm.TU.C5.267	KOG1160	C	Fe-S oxidoreductase
evm.TU.C5.276	KOG0537	C	Cytochrome b5
evm.TU.C5.304	KOG1254	C	ATP-citrate lyase
evm.TU.C5.305	KOG1254	C	ATP-citrate lyase
evm.TU.C5.368	euNOG12121	C	Nadh-Ubiquinone oxidoreductase
evm.TU.C5.406	KOG1159	C	NADP-dependent flavoprotein reductase
evm.TU.C5.413	KOG3180	C	Electron transfer flavoprotein, beta subunit
evm.TU.C5.444	KOG3382	C	NADH:ubiquinone oxidoreductase, B17.2 subunit
evm.TU.C5.47	KOG0752	C	Mitochondrial solute carrier protein
evm.TU.C5.483	KOG1255	C	Succinyl-CoA synthetase, alpha subunit
evm.TU.C5.559	KOG0369	C	Pyruvate carboxylase
evm.TU.C5.570	KOG0069	C	Glyoxylate/hydroxypyruvate reductase (D-isomer-specific 2-hydroxy acid dehydrogenase superfamily)
evm.TU.C5.58	euNOG11032	C	Annotation not available
evm.TU.C5.598	KOG0042	C	Glycerol-3-phosphate dehydrogenase
evm.TU.C5.607	KOG3426	C	NADH:ubiquinone oxidoreductase, NDUFA6/B14 subunit
evm.TU.C5.691	KOG3366	C	Mitochondrial F1F0-ATP synthase, subunit d/ATP7
evm.TU.C5.695	euNOG22899	C	2-Methylcitrate dehydratase
evm.TU.C5.703	KOG2617	C	Citrate synthase
evm.TU.C5.712	KOG1261	C	Malate synthase
evm.TU.C5.720	euNOG10837	C	Assembly factor
evm.TU.C5.727	KOG3446	C	NADH:ubiquinone oxidoreductase NDUFA2/B8 subunit
evm.TU.C5.739	euNOG13363	C	Annotation not available
evm.TU.C5.746	KOG1260	C	Isocitrate lyase
evm.TU.C5.751	KOG0538	C	Glycolate oxidase
evm.TU.C5.773	KOG1664	C	Vacuolar H+-ATPase V1 sector, subunit E
evm.TU.C5.804	KOG1317	C	Fumarase
evm.TU.C6.143	KOG1232	C	Proteins containing the FAD binding domain
evm.TU.C6.186	KOG0042	C	Glycerol-3-phosphate dehydrogenase
evm.TU.C6.188	KOG2711	C	Glycerol-3-phosphate dehydrogenase/dihydroxyacetone 3-phosphate reductase
evm.TU.C6.24	KOG1260	C	Isocitrate lyase
evm.TU.C6.271	KOG3049	C	Succinate dehydrogenase, Fe-S protein subunit
evm.TU.C6.281	KOG1350	C	F0F1-type ATP synthase, beta subunit
evm.TU.C6.282	KOG4075	C	Cytochrome c oxidase, subunit IV/COX5b
evm.TU.C6.288	KOG1671	C	Ubiquinol cytochrome c reductase, subunit RIP1
evm.TU.C6.324	KOG0756	C	Mitochondrial tricarboxylate/dicarboxylate carrier proteins
evm.TU.C6.340	KOG0752	C	Mitochondrial solute carrier protein
evm.TU.C6.407	KOG2456	C	Aldehyde dehydrogenase
evm.TU.C6.457	KOG2450	C	Aldehyde dehydrogenase
evm.TU.C6.467	KOG0233	C	Vacuolar H+-ATPase V0 sector, subunit c
evm.TU.C6.505	KOG0537	C	Cytochrome b5
evm.TU.C6.513	KOG1158	C	NADP/FAD dependent oxidoreductase
evm.TU.C6.532	KOG0538	C	Glycolate oxidase
evm.TU.C6.555	KOG0225	C	Pyruvate dehydrogenase E1, alpha subunit
evm.TU.C6.599	KOG0750	C	Mitochondrial solute carrier protein
evm.TU.C6.654	KOG2450	C	Aldehyde dehydrogenase
evm.TU.C6.68	KOG3857	C	Alcohol dehydrogenase, class IV
evm.TU.C6.680	euNOG13032	C	Nadh-Ubiquinone oxidoreductase
evm.TU.C6.694	euNOG13037	C	Protein involved in ATP synthesis coupled proton transport
evm.TU.C6.733	KOG2258	C	Glycerophosphoryl diester phosphodiesterase
evm.TU.C6.770	KOG0762	C	Mitochondrial carrier protein
evm.TU.C6.796	KOG2450	C	Aldehyde dehydrogenase
evm.TU.C6.85	KOG2454	C	Betaine aldehyde dehydrogenase
evm.TU.C6.93	KOG2415	C	Electron transfer flavoprotein ubiquinone oxidoreductase
evm.TU.C7.128	euNOG04097	C	Phosphoenolpyruvate carboxykinase
evm.TU.C7.137	KOG0759	C	Mitochondrial oxoglutarate/malate carrier proteins
evm.TU.C7.140	euNOG04325	C	Catalyzes cyanide-resistant oxygen consumption. May increase respiration when the cytochrome respiratory pathway is restricted, or in response to low
evm.TU.C7.185	KOG0525	C	Branched chain alpha-keto acid dehydrogenase E1, beta subunit
evm.TU.C7.196	KOG0537	C	Cytochrome b5
evm.TU.C7.227	euNOG04325	C	Catalyzes cyanide-resistant oxygen consumption. May increase respiration when the cytochrome respiratory pathway is restricted, or in response to low
evm.TU.C7.270	euNOG11990	C	Atp synthase epsilon chain
evm.TU.C7.276	KOG0761	C	Mitochondrial carrier protein CGI-69
evm.TU.C7.288	KOG3196	C	NADH:ubiquinone oxidoreductase, NDUFV2/24 kD subunit
evm.TU.C7.364	KOG1257	C	NADP+-dependent malic enzyme
evm.TU.C7.401	KOG0559	C	Dihydrolipoamide succinyltransferase (2-oxoglutarate dehydrogenase, E2 subunit)
evm.TU.C7.405	KOG0756	C	Mitochondrial tricarboxylate/dicarboxylate carrier proteins
evm.TU.C7.469	KOG3469	C	Cytochrome c oxidase, subunit VIa/COX13
evm.TU.C7.483	KOG1563	C	Mitochondrial protein Surfeit 1/SURF1/SHY1, required for expression of cytochrome oxidase
evm.TU.C7.524	KOG1231	C	Proteins containing the FAD binding domain
evm.TU.C7.550	KOG2451	C	Aldehyde dehydrogenase
evm.TU.C7.565	KOG2792	C	Putative cytochrome C oxidase assembly protein
evm.TU.C7.592	KOG2403	C	Succinate dehydrogenase, flavoprotein subunit
evm.TU.C7.654	KOG0557	C	Dihydrolipoamide acetyltransferase
evm.TU.C7.657	euNOG13483	C	Subunit 9
evm.TU.C7.672	KOG0767	C	Mitochondrial phosphate carrier protein
evm.TU.C7.682	KOG1626	C	Inorganic pyrophosphatase/Nucleosome remodeling factor, subunit NURF38
evm.TU.C8.138	KOG0524	C	Pyruvate dehydrogenase E1, beta subunit
evm.TU.C8.205	KOG3378	C	Globins and related hemoproteins
evm.TU.C8.235	KOG0538	C	Glycolate oxidase
evm.TU.C8.265	KOG0537	C	Cytochrome b5
evm.TU.C8.272	KOG2450	C	Aldehyde dehydrogenase
evm.TU.C8.285	KOG1575	C	Voltage-gated shaker-like K+ channel, subunit beta/KCNAB
evm.TU.C8.289	KOG1575	C	Voltage-gated shaker-like K+ channel, subunit beta/KCNAB
evm.TU.C8.314	euNOG04171	C	Destroys radicals which are normally produced within the cells and which are toxic to biological protein
evm.TU.C8.356	KOG2799	C	Succinyl-CoA synthetase, beta subunit
evm.TU.C8.39	KOG2617	C	Citrate synthase
evm.TU.C8.400	KOG0536	C	Flavohemoprotein b5+b5R
evm.TU.C8.41	euNOG22899	C	2-Methylcitrate dehydratase
evm.TU.C8.485	KOG4116	C	Ubiquinol cytochrome c reductase, subunit QCR8
evm.TU.C8.547	KOG2451	C	Aldehyde dehydrogenase
evm.TU.C8.559	KOG0069	C	Glyoxylate/hydroxypyruvate reductase (D-isomer-specific 2-hydroxy acid dehydrogenase superfamily)
evm.TU.C8.61	KOG0758	C	Mitochondrial carnitine-acylcarnitine carrier protein
evm.TU.scaffold00023.27	KOG1158	C	NADP/FAD dependent oxidoreductase
evm.TU.scaffold00023.37	KOG1495	C	Lactate dehydrogenase
evm.TU.scaffold00026.6	KOG1575	C	Voltage-gated shaker-like K+ channel, subunit beta/KCNAB
evm.TU.C5.187	KOG3300	CD	NADH:ubiquinone oxidoreductase, B16.6 subunit/cell death-regulatory protein
evm.TU.C1.246	KOG0453	CE	Aconitase/homoaconitase (aconitase superfamily)
evm.TU.C1.372	KOG2368	CE	Hydroxymethylglutaryl-CoA lyase
evm.TU.C1.821	KOG0453	CE	Aconitase/homoaconitase (aconitase superfamily)
evm.TU.C5.566	KOG0453	CE	Aconitase/homoaconitase (aconitase superfamily)
evm.TU.C7.617	KOG0453	CE	Aconitase/homoaconitase (aconitase superfamily)
evm.TU.C7.641	KOG2368	CE	Hydroxymethylglutaryl-CoA lyase
evm.TU.C7.513	KOG0325	CH	Lipoyltransferase
evm.TU.C1.263	KOG1748	CIQ	Acyl carrier protein/NADH-ubiquinone oxidoreductase, NDUFAB1/SDAP subunit
evm.TU.C3.105	KOG3996	CO	Holocytochrome c synthase/heme-lyase
evm.TU.C1.1159	KOG1198	CR	Zinc-binding oxidoreductase
evm.TU.C1.159	KOG1198	CR	Zinc-binding oxidoreductase
evm.TU.C1.265	KOG1198	CR	Zinc-binding oxidoreductase
evm.TU.C1.460	KOG1198	CR	Zinc-binding oxidoreductase
evm.TU.C1.524	KOG2614	CR	Kynurenine 3-monooxygenase and related flavoprotein monooxygenases
evm.TU.C1.65	KOG2614	CR	Kynurenine 3-monooxygenase and related flavoprotein monooxygenases
evm.TU.C1.92	KOG1198	CR	Zinc-binding oxidoreductase
evm.TU.C2.1176	KOG1198	CR	Zinc-binding oxidoreductase
evm.TU.C2.289	KOG1198	CR	Zinc-binding oxidoreductase
evm.TU.C3.302	KOG1198	CR	Zinc-binding oxidoreductase
evm.TU.C3.40	KOG2614	CR	Kynurenine 3-monooxygenase and related flavoprotein monooxygenases
evm.TU.C3.722	KOG2614	CR	Kynurenine 3-monooxygenase and related flavoprotein monooxygenases
evm.TU.C3.920	KOG1198	CR	Zinc-binding oxidoreductase
evm.TU.C4.528	KOG2614	CR	Kynurenine 3-monooxygenase and related flavoprotein monooxygenases
evm.TU.C4.790	KOG2614	CR	Kynurenine 3-monooxygenase and related flavoprotein monooxygenases
evm.TU.C5.123	KOG2614	CR	Kynurenine 3-monooxygenase and related flavoprotein monooxygenases
evm.TU.C5.124	KOG2614	CR	Kynurenine 3-monooxygenase and related flavoprotein monooxygenases
evm.TU.C5.130	KOG1198	CR	Zinc-binding oxidoreductase
evm.TU.C5.15	KOG2614	CR	Kynurenine 3-monooxygenase and related flavoprotein monooxygenases
evm.TU.C6.824	KOG2614	CR	Kynurenine 3-monooxygenase and related flavoprotein monooxygenases
evm.TU.C7.161	KOG2614	CR	Kynurenine 3-monooxygenase and related flavoprotein monooxygenases
evm.TU.C7.179	KOG0134	CR	NADH:flavin oxidoreductase/12-oxophytodienoate reductase
evm.TU.C7.607	KOG1198	CR	Zinc-binding oxidoreductase
evm.TU.C7.635	KOG1198	CR	Zinc-binding oxidoreductase
evm.TU.C7.73	KOG1197	CR	Predicted quinone oxidoreductase
evm.TU.C8.16	KOG2614	CR	Kynurenine 3-monooxygenase and related flavoprotein monooxygenases
evm.TU.C8.190	KOG2614	CR	Kynurenine 3-monooxygenase and related flavoprotein monooxygenases
evm.TU.C8.197	KOG1198	CR	Zinc-binding oxidoreductase
evm.TU.C8.372	KOG2614	CR	Kynurenine 3-monooxygenase and related flavoprotein monooxygenases
evm.TU.C8.75	KOG1198	CR	Zinc-binding oxidoreductase
evm.TU.scaffold00023.12	KOG0134	CR	NADH:flavin oxidoreductase/12-oxophytodienoate reductase
evm.TU.scaffold00023.21	KOG1198	CR	Zinc-binding oxidoreductase
evm.TU.C3.859	KOG4097	CU	Succinate dehydrogenase membrane anchor subunit and related proteins
evm.TU.C1.1045	KOG2167	D	Cullins
evm.TU.C1.1217	KOG1852	D	Cell cycle-associated protein
evm.TU.C1.187	KOG0580	D	Serine/threonine protein kinase
evm.TU.C1.363	KOG0440	D	Cell cycle-associated protein Mob1-1
evm.TU.C1.456	euNOG13626	D	Acts as a component of the essential kinetochore-associated NDC80 complex, which is required for chromosome segregation and spindle checkpoint protein
evm.TU.C1.504	KOG0964	D	Structural maintenance of chromosome protein 3 (sister chromatid cohesion complex Cohesin, subunit SMC3)
evm.TU.C1.526	KOG1810	D	Cell cycle-associated protein
evm.TU.C1.626	KOG2166	D	Cullins
evm.TU.C1.628	KOG3772	D	M-phase inducer phosphatase
evm.TU.C1.635	KOG1166	D	Mitotic checkpoint serine/threonine protein kinase
evm.TU.C1.652	euNOG10766	D	Protein involved in chromatin remodeling at centromere
evm.TU.C1.801	euNOG14000	D	Component of the DASH complex, a microtubule-binding subcomplex of the outer kinetochore that is essential for proper chromosome segregation. The DASH complex mediates the formation and maintenance of bipolar kinetochore-microtubule attachments by forming
evm.TU.C1.847	KOG0590	D	Checkpoint kinase and related serine/threonine protein kinases
evm.TU.C2.154	KOG0600	D	Cdc2-related protein kinase
evm.TU.C2.173	KOG4575	D	TGc (transglutaminase/protease-like) domain-containing protein involved in cytokinesis
evm.TU.C2.209	euNOG10175	D	A role in protein
evm.TU.C2.243	KOG2277	D	S-M checkpoint control protein CID1 and related nucleotidyltransferases
evm.TU.C2.396	KOG0653	D	Cyclin B and related kinase-activating proteins
evm.TU.C2.41	KOG0642	D	Cell-cycle nuclear protein, contains WD-40 repeats
evm.TU.C2.489	KOG2073	D	SAP family cell cycle dependent phosphatase-associated protein
evm.TU.C2.610	KOG3694	D	Protein required for meiosis
evm.TU.C2.694	KOG0440	D	Cell cycle-associated protein Mob1-1
evm.TU.C2.728	euNOG11053	D	By preventing premature dissociation of cohesin complex from centromeres after prophase, when most of cohesin complex dissociates from chromosomes
evm.TU.C2.738	KOG3004	D	Meiotic chromosome segregation protein
evm.TU.C2.741	KOG2168	D	Cullins
evm.TU.C2.777	KOG0987	D	DNA helicase PIF1/RRM3
evm.TU.C2.864	KOG1915	D	Cell cycle control protein (crooked neck)
evm.TU.C2.990	KOG2688	D	Transcription-associated recombination protein - Thp1p
evm.TU.C3.1001	KOG2360	D	Proliferation-associated nucleolar protein (NOL1)
evm.TU.C3.156	KOG2163	D	Centromere/kinetochore protein zw10 involved in mitotic chromosome segregation
evm.TU.C3.184	KOG4660	D	Protein Mei2, essential for commitment to meiosis, and related proteins
evm.TU.C3.197	KOG0615	D	Serine/threonine protein kinase Chk2 and related proteins
evm.TU.C3.279	KOG0590	D	Checkpoint kinase and related serine/threonine protein kinases
evm.TU.C3.300	KOG3022	D	Predicted ATPase, nucleotide-binding
evm.TU.C3.427	euNOG13425	D	Annotation not available
evm.TU.C3.446	KOG0834	D	CDK9 kinase-activating protein cyclin T
evm.TU.C3.455	KOG0995	D	Centromere-associated protein HEC1
evm.TU.C3.463	KOG2398	D	Predicted proline-serine-threonine phosphatase-interacting protein (PSTPIP)
evm.TU.C3.467	KOG3056	D	Protein required for S-phase initiation or completion
evm.TU.C3.860	KOG1509	D	Predicted nucleic acid-binding protein ASMTL
evm.TU.C3.956	euNOG11722	D	Protein involved in mitosis
evm.TU.C4.356	KOG0590	D	Checkpoint kinase and related serine/threonine protein kinases
evm.TU.C4.539	KOG4842	D	Protein involved in sister chromatid separation and/or segregation
evm.TU.C4.543	euNOG12622	D	DASH complex protein
evm.TU.C4.545	euNOG04486	D	Microtubule binding protein that promotes the stabilization of dynamic microtubules. Required for
evm.TU.C4.569	KOG2166	D	Cullins
evm.TU.C4.66	euNOG12158	D	Annotation not available
evm.TU.C4.695	KOG0995	D	Centromere-associated protein HEC1
evm.TU.C4.701	KOG1517	D	Guanine nucleotide binding protein MIP1
evm.TU.C4.719	euNOG12717	D	DASH complex protein
evm.TU.C4.74	KOG1849	D	Regulator of spindle pole body duplication
evm.TU.C4.846	KOG0575	D	Polo-like serine/threonine protein kinase
evm.TU.C5.301	KOG1036	D	Mitotic spindle checkpoint protein BUB3, WD repeat superfamily
evm.TU.C5.330	KOG4575	D	TGc (transglutaminase/protease-like) domain-containing protein involved in cytokinesis
evm.TU.C5.497	KOG0590	D	Checkpoint kinase and related serine/threonine protein kinases
evm.TU.C5.535	KOG0600	D	Cdc2-related protein kinase
evm.TU.C5.55	KOG0615	D	Serine/threonine protein kinase Chk2 and related proteins
evm.TU.C5.716	KOG1213	D	Sister chromatid cohesion complex Cohesin, subunit RAD21/SCC1
evm.TU.C5.756	KOG0591	D	NIMA (never in mitosis)-related G2-specific serine/threonine protein kinase
evm.TU.C5.792	KOG0588	D	Serine/threonine protein kinase
evm.TU.C6.247	KOG2186	D	Cell growth-regulating nucleolar protein
evm.TU.C6.332	KOG1525	D	Sister chromatid cohesion complex Cohesin, subunit PDS5
evm.TU.C6.349	KOG1938	D	Protein with predicted involvement in meiosis (GSG1)
evm.TU.C6.392	KOG0653	D	Cyclin B and related kinase-activating proteins
evm.TU.C6.405	KOG2011	D	Sister chromatid cohesion complex Cohesin, subunit STAG/IRR1/SCC3
evm.TU.C6.418	KOG3022	D	Predicted ATPase, nucleotide-binding
evm.TU.C6.432	KOG3186	D	Mitotic spindle checkpoint protein
evm.TU.C6.473	euNOG13029	D	Component of the DASH complex, a microtubule-binding subcomplex of the outer kinetochore that is essential for proper chromosome segregation. The DASH complex mediates the formation and maintenance of bipolar kinetochore-microtubule attachments by forming
evm.TU.C6.550	KOG0834	D	CDK9 kinase-activating protein cyclin T
evm.TU.C6.583	KOG2464	D	Serine/threonine kinase (haspin family)
evm.TU.C6.588	KOG2260	D	Cell division cycle 37 protein, CDC37
evm.TU.C6.638	KOG3484	D	Cyclin-dependent protein kinase CDC28, regulatory subunit CKS1, and related proteins
evm.TU.C7.337	KOG1126	D	DNA-binding cell division cycle control protein
evm.TU.C7.347	euNOG04548	D	Bud site selection protein
evm.TU.C7.556	euNOG12218	D	Protein involved in chromosome segregation
evm.TU.C7.619	KOG0596	D	Dual specificity; serine/threonine and tyrosine kinase
evm.TU.C7.64	KOG4438	D	Centromere-associated protein NUF2
evm.TU.C7.652	KOG0018	D	Structural maintenance of chromosome protein 1 (sister chromatid cohesion complex Cohesin, subunit SMC1)
evm.TU.C7.82	euNOG13050	D	Component of the DASH complex, a microtubule-binding subcomplex of the outer kinetochore that is essential for proper chromosome segregation. The DASH complex mediates the formation and maintenance of bipolar kinetochore-microtubule attachments by forming
evm.TU.C7.90	KOG0822	D	Protein kinase inhibitor
evm.TU.C8.120	KOG4589	D	Cell division protein FtsJ
evm.TU.C8.123	KOG2864	D	Nuclear division RFT1 protein
evm.TU.C8.145	KOG2277	D	S-M checkpoint control protein CID1 and related nucleotidyltransferases
evm.TU.C8.210	KOG2513	D	Protein required for meiotic chromosome segregation
evm.TU.C8.245	euNOG11885	D	Component of the DASH complex, a microtubule-binding subcomplex of the outer kinetochore that is essential for proper chromosome segregation. The DASH complex mediates the formation and maintenance of bipolar kinetochore-microtubule attachments by forming
evm.TU.C8.251	KOG2513	D	Protein required for meiotic chromosome segregation
evm.TU.C8.30	KOG2688	D	Transcription-associated recombination protein - Thp1p
evm.TU.C8.411	KOG0653	D	Cyclin B and related kinase-activating proteins
evm.TU.C8.493	KOG4593	D	Mitotic checkpoint protein MAD1
evm.TU.C8.85	KOG1213	D	Sister chromatid cohesion complex Cohesin, subunit RAD21/SCC1
evm.TU.C6.562	KOG2609	DA	Cyclin D-interacting protein GCIP
evm.TU.C2.832	KOG0973	DK	Histone transcription regulator HIRA, WD repeat superfamily
evm.TU.C3.255	KOG3924	DK	Putative protein methyltransferase involved in meiosis and transcriptional silencing (Dot1)
evm.TU.C3.194	KOG0659	DKL	Cdk activating kinase (CAK)/RNA polymerase II transcription initiation/nucleotide excision repair factor TFIIH/TFIIK, kinase subunit CDK7
evm.TU.C5.379	KOG2496	DKL	Cdk activating kinase (CAK)/RNA polymerase II transcription initiation/nucleotide excision repair factor TFIIH/TFIIK, cyclin H subunit
evm.TU.C6.626	KOG2952	DKT	Cell cycle control protein
evm.TU.C1.141	KOG1434	DL	Meiotic recombination protein Dmc1
evm.TU.C2.347	KOG3194	DL	Checkpoint 9-1-1 complex, RAD1 component
evm.TU.C2.348	KOG3194	DL	Checkpoint 9-1-1 complex, RAD1 component
evm.TU.C2.589	KOG2810	DL	Checkpoint 9-1-1 complex, RAD9 component
evm.TU.C4.102	KOG1969	DL	DNA replication checkpoint protein CHL12/CTF18
evm.TU.C4.181	KOG2035	DL	Replication factor C, subunit RFC3
evm.TU.C4.25	KOG1970	DL	Checkpoint RAD17-RFC complex, RAD17/RAD24 component
evm.TU.C5.668	KOG3999	DL	Checkpoint 9-1-1 complex, HUS1 component
evm.TU.C1.271	KOG1546	DO	Metacaspase involved in regulation of apoptosis
evm.TU.C1.29	KOG1493	DO	Anaphase-promoting complex (APC), subunit 11
evm.TU.C2.110	KOG1173	DO	Anaphase-promoting complex (APC), Cdc16 subunit
evm.TU.C2.538	KOG0305	DO	Anaphase promoting complex, Cdc20, Cdh1, and Ama1 subunits
evm.TU.C2.95	KOG1155	DO	Anaphase-promoting complex (APC), Cdc23 subunit
evm.TU.C3.674	KOG1546	DO	Metacaspase involved in regulation of apoptosis
evm.TU.C3.795	KOG0305	DO	Anaphase promoting complex, Cdc20, Cdh1, and Ama1 subunits
evm.TU.C3.867	KOG4640	DO	Anaphase-promoting complex (APC), subunit 4
evm.TU.C3.873	KOG3437	DO	Anaphase-promoting complex (APC), subunit 10
evm.TU.C4.247	KOG1746	DO	Defender against cell death protein/oligosaccharyltransferase, epsilon subunit
evm.TU.C7.237	KOG2165	DO	Anaphase-promoting complex (APC), subunit 2
evm.TU.C7.374	KOG0005	DO	Ubiquitin-like protein
evm.TU.C7.447	KOG1858	DO	Anaphase-promoting complex (APC), subunit 1 (meiotic check point regulator/Tsg24)
evm.TU.C7.470	KOG4322	DO	Anaphase-promoting complex (APC), subunit 5
evm.TU.C7.655	KOG0305	DO	Anaphase promoting complex, Cdc20, Cdh1, and Ama1 subunits
evm.TU.C3.346	KOG1099	DR	SAM-dependent methyltransferase/cell division protein FtsJ
evm.TU.C3.703	KOG1101	DR	Apoptosis inhibitor IAP1 and related BIR domain proteins
evm.TU.C8.343	KOG3433	DR	Protein involved in meiotic recombination/predicted coiled-coil protein
evm.TU.C3.370	KOG2867	DT	Phosphotyrosyl phosphatase activator
evm.TU.C3.639	KOG0082	DT	G-protein alpha subunit (small G protein superfamily)
evm.TU.C4.572	KOG0082	DT	G-protein alpha subunit (small G protein superfamily)
evm.TU.C4.593	KOG0082	DT	G-protein alpha subunit (small G protein superfamily)
evm.TU.C5.269	KOG0373	DT	Serine/threonine specific protein phosphatase involved in cell cycle control, PP2A-related
evm.TU.C5.636	KOG3687	DT	Tuberin - Rap/ran-GTPase-activating protein
evm.TU.C8.480	KOG2867	DT	Phosphotyrosyl phosphatase activator
evm.TU.C2.724	KOG1547	DTZ	Septin CDC10 and related P-loop GTPases
evm.TU.C7.540	KOG1547	DTZ	Septin CDC10 and related P-loop GTPases
evm.TU.C3.608	KOG3000	DZ	Microtubule-binding protein involved in cell cycle control
evm.TU.C3.692	KOG3285	DZ	Spindle assembly checkpoint protein
evm.TU.C3.761	KOG2229	DZ	Protein required for actin cytoskeleton organization and cell cycle progression
evm.TU.C3.978	KOG1727	DZ	Microtubule-binding protein (translationally controlled tumor protein)
evm.TU.C6.385	KOG4302	DZ	Microtubule-associated protein essential for anaphase spindle elongation
evm.TU.C2.147	KOG2655	DZU	Septin family protein (P-loop GTPase)
evm.TU.C4.362	KOG2655	DZU	Septin family protein (P-loop GTPase)
evm.TU.C4.90	KOG2655	DZU	Septin family protein (P-loop GTPase)
evm.TU.C1.1057	KOG0795	E	Chorismate mutase
evm.TU.C1.1065	KOG2964	E	Arginase family protein
evm.TU.C1.1083	KOG2551	E	Phospholipase/carboxyhydrolase
evm.TU.C1.1108	KOG0053	E	Cystathionine beta-lyases/cystathionine gamma-synthases
evm.TU.C1.1112	euNOG04353	E	Protein involved in cysteine metabolism
evm.TU.C1.1156	KOG1286	E	Amino acid transporters
evm.TU.C1.1162	KOG1287	E	Amino acid transporters
evm.TU.C1.1168	KOG0454	E	3-isopropylmalate dehydratase (aconitase superfamily)
evm.TU.C1.1172	KOG0564	E	5,10-methylenetetrahydrofolate reductase
evm.TU.C1.1174	KOG1939	E	Oxoprolinase
evm.TU.C1.1254	KOG0068	E	D-3-phosphoglycerate dehydrogenase, D-isomer-specific 2-hydroxy acid dehydrogenase superfamily
evm.TU.C1.175	KOG4165	E	Gamma-glutamyl phosphate reductase
evm.TU.C1.189	KOG1154	E	Gamma-glutamyl kinase
evm.TU.C1.192	KOG1252	E	Cystathionine beta-synthase and related enzymes
evm.TU.C1.217	KOG2275	E	Aminoacylase ACY1 and related metalloexopeptidases
evm.TU.C1.235	KOG4492	E	Chorismate synthase
evm.TU.C1.317	KOG1250	E	Threonine/serine dehydratases
evm.TU.C1.374	KOG1401	E	Acetylornithine aminotransferase
evm.TU.C1.41	KOG1237	E	H+/oligopeptide symporter
evm.TU.C1.412	KOG0634	E	Aromatic amino acid aminotransferase and related proteins
evm.TU.C1.462	KOG4175	E	Tryptophan synthase alpha chain
evm.TU.C1.51	KOG0053	E	Cystathionine beta-lyases/cystathionine gamma-synthases
evm.TU.C1.531	KOG3124	E	Pyrroline-5-carboxylate reductase
evm.TU.C1.57	KOG1368	E	Threonine aldolase
evm.TU.C1.584	KOG1289	E	Amino acid transporters
evm.TU.C1.586	KOG0683	E	Glutamine synthetase
evm.TU.C1.629	KOG0785	E	Isocitrate dehydrogenase, alpha subunit
evm.TU.C1.640	KOG2250	E	Glutamate/leucine/phenylalanine/valine dehydrogenases
evm.TU.C1.749	KOG2410	E	Gamma-glutamyltransferase
evm.TU.C1.789	KOG1223	E	Isochorismate synthase
evm.TU.C1.798	euNOG08597	E	Beta alanine synthase
evm.TU.C1.854	KOG0806	E	Carbon-nitrogen hydrolase
evm.TU.C1.88	KOG2964	E	Arginase family protein
evm.TU.C1.880	KOG0805	E	Carbon-nitrogen hydrolase
evm.TU.C1.881	KOG1383	E	Glutamate decarboxylase/sphingosine phosphate lyase
evm.TU.C1.889	KOG2964	E	Arginase family protein
evm.TU.C1.91	KOG2616	E	Pyridoxalphosphate-dependent enzyme/predicted threonine synthase
evm.TU.C1.964	euNOG04106	E	Stereospecific condensation of phosphoenolpyruvate (PEP) and D-erythrose-4-phosphate giving rise to 3-deoxy-D- arabino-heptulosonate-7-phosphate protein
evm.TU.C1.998	KOG1286	E	Amino acid transporters
evm.TU.C2.1012	KOG2348	E	Urea transporter
evm.TU.C2.1091	KOG3145	E	Cystine transporter Cystinosin
evm.TU.C2.1095	KOG4750	E	Serine O-acetyltransferase
evm.TU.C2.1128	KOG0503	E	Asparaginase
evm.TU.C2.1147	euNOG04402	E	Mandelate racemase/muconate lactonizing enzyme
evm.TU.C2.122	KOG1289	E	Amino acid transporters
evm.TU.C2.128	KOG1289	E	Amino acid transporters
evm.TU.C2.129	KOG0503	E	Asparaginase
evm.TU.C2.136	KOG1939	E	Oxoprolinase
evm.TU.C2.179	KOG0564	E	5,10-methylenetetrahydrofolate reductase
evm.TU.C2.231	KOG2596	E	Aminopeptidase I zinc metalloprotease (M18)
evm.TU.C2.244	KOG1289	E	Amino acid transporters
evm.TU.C2.297	KOG1250	E	Threonine/serine dehydratases
evm.TU.C2.312	KOG0622	E	Ornithine decarboxylase
evm.TU.C2.325	KOG1250	E	Threonine/serine dehydratases
evm.TU.C2.333	KOG1288	E	Amino acid transporters
evm.TU.C2.334	KOG1304	E	Amino acid transporters
evm.TU.C2.365	KOG0573	E	Asparagine synthase
evm.TU.C2.378	KOG1289	E	Amino acid transporters
evm.TU.C2.383	KOG0807	E	Carbon-nitrogen hydrolase
evm.TU.C2.407	KOG1438	E	Anthranilate phosphoribosyltransferase
evm.TU.C2.440	KOG0172	E	Lysine-ketoglutarate reductase/saccharopine dehydrogenase
evm.TU.C2.451	KOG0257	E	Kynurenine aminotransferase, glutamine transaminase K
evm.TU.C2.473	KOG0257	E	Kynurenine aminotransferase, glutamine transaminase K
evm.TU.C2.525	KOG1411	E	Aspartate aminotransferase/Glutamic oxaloacetic transaminase AAT1/GOT2
evm.TU.C2.529	KOG2367	E	Alpha-isopropylmalate synthase/homocitrate synthase
evm.TU.C2.530	KOG1383	E	Glutamate decarboxylase/sphingosine phosphate lyase
evm.TU.C2.564	KOG2348	E	Urea transporter
evm.TU.C2.570	KOG3923	E	D-aspartate oxidase
evm.TU.C2.599	KOG1289	E	Amino acid transporters
evm.TU.C2.608	KOG2380	E	Prephenate dehydrogenase (NADP+)
evm.TU.C2.613	KOG0975	E	Branched chain aminotransferase BCAT1, pyridoxal phosphate enzymes type IV superfamily
evm.TU.C2.615	KOG3846	E	L-kynurenine hydrolase
evm.TU.C2.699	KOG1289	E	Amino acid transporters
evm.TU.C2.73	KOG1481	E	Cysteine synthase
evm.TU.C2.785	KOG1237	E	H+/oligopeptide symporter
evm.TU.C2.919	KOG2770	E	Aminomethyl transferase
evm.TU.C3.112	KOG1504	E	Ornithine carbamoyltransferase OTC/ARG3
evm.TU.C3.114	KOG2663	E	Acetolactate synthase, small subunit
evm.TU.C3.131	KOG2263	E	Methionine synthase II (cobalamin-independent)
evm.TU.C3.224	euNOG04106	E	Stereospecific condensation of phosphoenolpyruvate (PEP) and D-erythrose-4-phosphate giving rise to 3-deoxy-D- arabino-heptulosonate-7-phosphate protein
evm.TU.C3.303	euNOG11243	E	Amino acid protein
evm.TU.C3.318	KOG2414	E	Putative Xaa-Pro aminopeptidase
evm.TU.C3.358	KOG3007	E	Mu-crystallin
evm.TU.C3.361	KOG0186	E	Proline oxidase
evm.TU.C3.363	KOG1286	E	Amino acid transporters
evm.TU.C3.364	KOG2455	E	Delta-1-pyrroline-5-carboxylate dehydrogenase
evm.TU.C3.41	KOG1289	E	Amino acid transporters
evm.TU.C3.417	KOG1252	E	Cystathionine beta-synthase and related enzymes
evm.TU.C3.422	KOG0068	E	D-3-phosphoglycerate dehydrogenase, D-isomer-specific 2-hydroxy acid dehydrogenase superfamily
evm.TU.C3.517	KOG0172	E	Lysine-ketoglutarate reductase/saccharopine dehydrogenase
evm.TU.C3.523	KOG0455	E	Homoserine dehydrogenase
evm.TU.C3.539	KOG2965	E	Arginase
evm.TU.C3.567	KOG0629	E	Glutamate decarboxylase and related proteins
evm.TU.C3.619	KOG1591	E	Prolyl 4-hydroxylase alpha subunit
evm.TU.C3.641	KOG3624	E	M13 family peptidase
evm.TU.C3.677	KOG1549	E	Cysteine desulfurase NFS1
evm.TU.C3.680	KOG3023	E	Glutamate-cysteine ligase regulatory subunit
evm.TU.C3.705	KOG0633	E	Histidinol phosphate aminotransferase
evm.TU.C3.764	KOG2367	E	Alpha-isopropylmalate synthase/homocitrate synthase
evm.TU.C3.8	KOG2467	E	Glycine/serine hydroxymethyltransferase
evm.TU.C3.810	KOG4311	E	Histidinol dehydrogenase
evm.TU.C3.82	KOG0571	E	Asparagine synthase (glutamine-hydrolyzing)
evm.TU.C3.826	KOG0634	E	Aromatic amino acid aminotransferase and related proteins
evm.TU.C3.874	KOG0786	E	3-isopropylmalate dehydrogenase
evm.TU.C3.91	KOG1305	E	Amino acid transporter protein
evm.TU.C3.969	KOG1404	E	Alanine-glyoxylate aminotransferase AGT2
evm.TU.C4.111	KOG3124	E	Pyrroline-5-carboxylate reductase
evm.TU.C4.13	KOG0692	E	Pentafunctional AROM protein
evm.TU.C4.168	KOG2275	E	Aminoacylase ACY1 and related metalloexopeptidases
evm.TU.C4.169	KOG1289	E	Amino acid transporters
evm.TU.C4.197	KOG4064	E	Cysteine dioxygenase CDO1
evm.TU.C4.202	euNOG04402	E	Mandelate racemase/muconate lactonizing enzyme
evm.TU.C4.216	KOG1286	E	Amino acid transporters
evm.TU.C4.221	KOG2448	E	Dihydroxy-acid dehydratase
evm.TU.C4.270	KOG1412	E	Aspartate aminotransferase/Glutamic oxaloacetic transaminase AAT2/GOT1
evm.TU.C4.289	KOG3007	E	Mu-crystallin
evm.TU.C4.317	KOG0806	E	Carbon-nitrogen hydrolase
evm.TU.C4.320	KOG2413	E	Xaa-Pro aminopeptidase
evm.TU.C4.327	KOG2786	E	Putative glutamate/ornithine acetyltransferase
evm.TU.C4.4	KOG0622	E	Ornithine decarboxylase
evm.TU.C4.429	KOG1305	E	Amino acid transporter protein
evm.TU.C4.443	KOG1286	E	Amino acid transporters
evm.TU.C4.47	KOG1286	E	Amino acid transporters
evm.TU.C4.490	KOG3373	E	Glycine cleavage system H protein (lipoate-binding)
evm.TU.C4.50	KOG0053	E	Cystathionine beta-lyases/cystathionine gamma-synthases
evm.TU.C4.503	KOG1237	E	H+/oligopeptide symporter
evm.TU.C4.511	KOG1289	E	Amino acid transporters
evm.TU.C4.556	KOG4202	E	Phosphoribosylanthranilate isomerase
evm.TU.C4.583	KOG0785	E	Isocitrate dehydrogenase, alpha subunit
evm.TU.C4.713	KOG1286	E	Amino acid transporters
evm.TU.C4.733	KOG2467	E	Glycine/serine hydroxymethyltransferase
evm.TU.C4.742	euNOG15477	E	Metallopeptidase
evm.TU.C4.804	KOG1939	E	Oxoprolinase
evm.TU.C4.835	KOG1289	E	Amino acid transporters
evm.TU.C4.842	KOG0806	E	Carbon-nitrogen hydrolase
evm.TU.C5.120	euNOG08554	E	Formamidase
evm.TU.C5.131	KOG2551	E	Phospholipase/carboxyhydrolase
evm.TU.C5.158	KOG1289	E	Amino acid transporters
evm.TU.C5.177	KOG0280	E	Uncharacterized conserved protein
evm.TU.C5.217	KOG1286	E	Amino acid transporters
evm.TU.C5.254	euNOG08597	E	Beta alanine synthase
evm.TU.C5.271	euNOG04295	E	Urease
evm.TU.C5.353	KOG2448	E	Dihydroxy-acid dehydratase
evm.TU.C5.372	KOG1289	E	Amino acid transporters
evm.TU.C5.4	KOG0805	E	Carbon-nitrogen hydrolase
evm.TU.C5.404	euNOG04145	E	Homoserine O-acetyltransferase
evm.TU.C5.486	KOG3055	E	Phosphoribosylformimino-5-aminoimidazole carboxamide ribonucleotide (ProFAR) isomerase
evm.TU.C5.491	KOG1289	E	Amino acid transporters
evm.TU.C5.513	KOG1537	E	Homoserine kinase
evm.TU.C5.523	KOG2797	E	Prephenate dehydratase
evm.TU.C5.525	KOG1303	E	Amino acid transporters
evm.TU.C5.529	KOG0456	E	Aspartate kinase
evm.TU.C5.536	KOG0068	E	D-3-phosphoglycerate dehydrogenase, D-isomer-specific 2-hydroxy acid dehydrogenase superfamily
evm.TU.C5.56	KOG1368	E	Threonine aldolase
evm.TU.C5.563	KOG1287	E	Amino acid transporters
evm.TU.C5.614	KOG3143	E	Imidazoleglycerol-phosphate dehydratase
evm.TU.C5.697	KOG1359	E	Glycine C-acetyltransferase/2-amino-3-ketobutyrate-CoA ligase
evm.TU.C5.698	KOG1401	E	Acetylornithine aminotransferase
evm.TU.C5.713	KOG0683	E	Glutamine synthetase
evm.TU.C5.717	KOG4354	E	N-acetyl-gamma-glutamyl-phosphate reductase
evm.TU.C5.749	KOG1404	E	Alanine-glyoxylate aminotransferase AGT2
evm.TU.C5.805	KOG1412	E	Aspartate aminotransferase/Glutamic oxaloacetic transaminase AAT2/GOT1
evm.TU.C6.110	KOG0634	E	Aromatic amino acid aminotransferase and related proteins
evm.TU.C6.112	KOG1237	E	H+/oligopeptide symporter
evm.TU.C6.124	KOG2551	E	Phospholipase/carboxyhydrolase
evm.TU.C6.139	euNOG09659	E	Pyridoxal phosphate binding protein
evm.TU.C6.156	euNOG04295	E	Urease
evm.TU.C6.159	euNOG04328	E	Phospho-2-Dehydro-3-Deoxyheptonate aldolase
evm.TU.C6.163	euNOG04269	E	Homoserine O-acetyltransferase
evm.TU.C6.177	euNOG04126	E	Histidinol-Phosphatase
evm.TU.C6.211	KOG0975	E	Branched chain aminotransferase BCAT1, pyridoxal phosphate enzymes type IV superfamily
evm.TU.C6.231	KOG2831	E	ATP phosphoribosyltransferase
evm.TU.C6.256	KOG2410	E	Gamma-glutamyltransferase
evm.TU.C6.262	KOG1368	E	Threonine aldolase
evm.TU.C6.378	KOG2448	E	Dihydroxy-acid dehydratase
evm.TU.C6.424	KOG1383	E	Glutamate decarboxylase/sphingosine phosphate lyase
evm.TU.C6.510	KOG1412	E	Aspartate aminotransferase/Glutamic oxaloacetic transaminase AAT2/GOT1
evm.TU.C6.515	KOG0399	E	Glutamate synthase
evm.TU.C6.566	KOG1286	E	Amino acid transporters
evm.TU.C6.570	KOG3846	E	L-kynurenine hydrolase
evm.TU.C6.625	KOG1189	E	Global transcriptional regulator, cell division control protein
evm.TU.C6.682	KOG0053	E	Cystathionine beta-lyases/cystathionine gamma-synthases
evm.TU.C6.709	KOG3995	E	3-hydroxyanthranilate oxygenase HAAO
evm.TU.C6.722	KOG1286	E	Amino acid transporters
evm.TU.C6.747	KOG2348	E	Urea transporter
evm.TU.C6.781	KOG1481	E	Cysteine synthase
evm.TU.C6.811	KOG1289	E	Amino acid transporters
evm.TU.C6.822	KOG2448	E	Dihydroxy-acid dehydratase
evm.TU.C6.848	KOG1289	E	Amino acid transporters
evm.TU.C6.9	KOG2448	E	Dihydroxy-acid dehydratase
evm.TU.C7.123	KOG0258	E	Alanine aminotransferase
evm.TU.C7.166	KOG0638	E	4-hydroxyphenylpyruvate dioxygenase
evm.TU.C7.168	KOG1417	E	Homogentisate 1,2-dioxygenase
evm.TU.C7.173	KOG1592	E	Asparaginase
evm.TU.C7.180	KOG1706	E	Argininosuccinate synthase
evm.TU.C7.182	KOG2276	E	Metalloexopeptidases
evm.TU.C7.219	KOG0628	E	Aromatic-L-amino-acid/L-histidine decarboxylase
evm.TU.C7.267	KOG0454	E	3-isopropylmalate dehydratase (aconitase superfamily)
evm.TU.C7.28	KOG2436	E	Acetylglutamate kinase/acetylglutamate synthase
evm.TU.C7.293	KOG1709	E	Guanidinoacetate methyltransferase and related proteins
evm.TU.C7.307	KOG1286	E	Amino acid transporters
evm.TU.C7.31	KOG0189	E	Phosphoadenosine phosphosulfate reductase
evm.TU.C7.324	KOG1286	E	Amino acid transporters
evm.TU.C7.351	KOG4750	E	Serine O-acetyltransferase
evm.TU.C7.386	KOG0805	E	Carbon-nitrogen hydrolase
evm.TU.C7.408	KOG2276	E	Metalloexopeptidases
evm.TU.C7.409	KOG0053	E	Cystathionine beta-lyases/cystathionine gamma-synthases
evm.TU.C7.456	KOG0138	E	Glutaryl-CoA dehydrogenase
evm.TU.C7.502	KOG1615	E	Phosphoserine phosphatase
evm.TU.C7.507	KOG2551	E	Phospholipase/carboxyhydrolase
evm.TU.C7.525	KOG4777	E	Aspartate-semialdehyde dehydrogenase
evm.TU.C7.544	KOG2275	E	Aminoacylase ACY1 and related metalloexopeptidases
evm.TU.C7.59	KOG3923	E	D-aspartate oxidase
evm.TU.C7.590	KOG1316	E	Argininosuccinate lyase
evm.TU.C7.609	KOG1289	E	Amino acid transporters
evm.TU.C7.611	KOG3923	E	D-aspartate oxidase
evm.TU.C7.656	KOG2596	E	Aminopeptidase I zinc metalloprotease (M18)
evm.TU.C7.659	KOG1939	E	Oxoprolinase
evm.TU.C7.679	KOG3124	E	Pyrroline-5-carboxylate reductase
evm.TU.C7.680	KOG1412	E	Aspartate aminotransferase/Glutamic oxaloacetic transaminase AAT2/GOT1
evm.TU.C7.681	KOG2455	E	Delta-1-pyrroline-5-carboxylate dehydrogenase
evm.TU.C7.695	KOG1286	E	Amino acid transporters
evm.TU.C7.86	KOG1592	E	Asparaginase
evm.TU.C8.115	KOG0623	E	Glutamine amidotransferase/cyclase
evm.TU.C8.161	KOG3124	E	Pyrroline-5-carboxylate reductase
evm.TU.C8.162	KOG0186	E	Proline oxidase
evm.TU.C8.175	KOG0628	E	Aromatic-L-amino-acid/L-histidine decarboxylase
evm.TU.C8.179	KOG2040	E	Glycine dehydrogenase (decarboxylating)
evm.TU.C8.195	KOG2348	E	Urea transporter
evm.TU.C8.201	KOG1289	E	Amino acid transporters
evm.TU.C8.215	KOG1287	E	Amino acid transporters
evm.TU.C8.224	KOG1286	E	Amino acid transporters
evm.TU.C8.311	KOG1287	E	Amino acid transporters
evm.TU.C8.318	euNOG08597	E	Beta alanine synthase
evm.TU.C8.323	KOG1402	E	Ornithine aminotransferase
evm.TU.C8.33	KOG1939	E	Oxoprolinase
evm.TU.C8.365	KOG0259	E	Tyrosine aminotransferase
evm.TU.C8.379	KOG0785	E	Isocitrate dehydrogenase, alpha subunit
evm.TU.C8.38	KOG2551	E	Phospholipase/carboxyhydrolase
evm.TU.C8.380	KOG2964	E	Arginase family protein
evm.TU.C8.402	euNOG08554	E	Formamidase
evm.TU.C8.43	KOG1237	E	H+/oligopeptide symporter
evm.TU.C8.47	KOG4128	E	Bleomycin hydrolases and aminopeptidases of cysteine protease family
evm.TU.C8.486	KOG1562	E	Spermidine synthase
evm.TU.C8.502	KOG0068	E	D-3-phosphoglycerate dehydrogenase, D-isomer-specific 2-hydroxy acid dehydrogenase superfamily
evm.TU.C8.509	KOG0692	E	Pentafunctional AROM protein
evm.TU.C8.536	euNOG04627	E	Ketol-Acid reductoisomerase
evm.TU.C8.566	KOG4750	E	Serine O-acetyltransferase
evm.TU.C8.95	KOG2250	E	Glutamate/leucine/phenylalanine/valine dehydrogenases
evm.TU.scaffold00023.7	KOG1579	E	Homocysteine S-methyltransferase
evm.TU.C1.712	KOG2449	EG	Methylmalonate semialdehyde dehydrogenase
evm.TU.C1.1132	KOG1184	EH	Thiamine pyrophosphate-requiring enzyme
evm.TU.C1.411	KOG1185	EH	Thiamine pyrophosphate-requiring enzyme
evm.TU.C3.470	KOG4166	EH	Thiamine pyrophosphate-requiring enzyme
evm.TU.C3.576	KOG1184	EH	Thiamine pyrophosphate-requiring enzyme
evm.TU.C4.880	KOG1185	EH	Thiamine pyrophosphate-requiring enzyme
evm.TU.C5.214	KOG2644	EH	3-phosphoadenosine 5-phosphosulfate sulfotransferase (PAPS reductase)/FAD synthetase and related enzymes
evm.TU.C5.69	KOG1185	EH	Thiamine pyrophosphate-requiring enzyme
evm.TU.C6.865	KOG1184	EH	Thiamine pyrophosphate-requiring enzyme
evm.TU.C7.339	KOG0945	EH	Alpha-aminoadipic semialdehyde dehydrogenase-phosphopantetheinyl transferase
evm.TU.C7.48	KOG2644	EH	3-phosphoadenosine 5-phosphosulfate sulfotransferase (PAPS reductase)/FAD synthetase and related enzymes
evm.TU.C8.204	KOG1184	EH	Thiamine pyrophosphate-requiring enzyme
evm.TU.C2.484	KOG0540	EI	3-Methylcrotonyl-CoA carboxylase, non-biotin containing subunit/Acetyl-CoA carboxylase carboxyl transferase, subunit beta
evm.TU.C4.394	KOG0540	EI	3-Methylcrotonyl-CoA carboxylase, non-biotin containing subunit/Acetyl-CoA carboxylase carboxyl transferase, subunit beta
evm.TU.C4.895	KOG0141	EI	Isovaleryl-CoA dehydrogenase
evm.TU.C3.933	KOG0062	EJ	ATPase component of ABC transporters with duplicated ATPase domains/Translation elongation factor EF-3b
evm.TU.C5.551	KOG0062	EJ	ATPase component of ABC transporters with duplicated ATPase domains/Translation elongation factor EF-3b
evm.TU.C4.40	KOG1046	EO	Puromycin-sensitive aminopeptidase and related aminopeptidases
evm.TU.C8.310	KOG1046	EO	Puromycin-sensitive aminopeptidase and related aminopeptidases
evm.TU.C1.1014	KOG1567	F	Ribonucleotide reductase, beta subunit
evm.TU.C1.1055	KOG1622	F	GMP synthase
evm.TU.C1.1137	KOG1436	F	Dihydroorotate dehydrogenase
evm.TU.C1.1171	KOG1377	F	Uridine 5- monophosphate synthase/orotate phosphoribosyltransferase
evm.TU.C1.151	KOG1712	F	Adenine phosphoribosyl transferases
evm.TU.C1.386	KOG1800	F	Ferredoxin/adrenodoxin reductase
evm.TU.C1.466	KOG1018	F	Cytosine deaminase FCY1 and related enzymes
evm.TU.C1.548	KOG2387	F	CTP synthase (UTP-ammonia lyase)
evm.TU.C1.788	KOG2056	F	Equilibrative nucleoside transporter protein
evm.TU.C1.850	KOG1097	F	Adenine deaminase/adenosine deaminase
evm.TU.C2.1006	KOG4145	F	Allantoicase
evm.TU.C2.1032	KOG1018	F	Cytosine deaminase FCY1 and related enzymes
evm.TU.C2.1058	KOG3078	F	Adenylate kinase
evm.TU.C2.1092	KOG3370	F	dUTPase
evm.TU.C2.113	KOG1907	F	Phosphoribosylformylglycinamidine synthase
evm.TU.C2.177	KOG3327	F	Thymidylate kinase/adenylate kinase
evm.TU.C2.185	KOG0888	F	Nucleoside diphosphate kinase
evm.TU.C2.356	KOG2835	F	Phosphoribosylamidoimidazole-succinocarboxamide synthase
evm.TU.C2.470	KOG0430	F	Xanthine dehydrogenase
evm.TU.C2.561	KOG3308	F	Uncharacterized protein of the uridine kinase family
evm.TU.C2.654	KOG1018	F	Cytosine deaminase FCY1 and related enzymes
evm.TU.C2.725	KOG0707	F	Guanylate kinase
evm.TU.C2.760	KOG0673	F	Thymidylate synthase
evm.TU.C3.1019	KOG1097	F	Adenine deaminase/adenosine deaminase
evm.TU.C3.217	KOG3079	F	Uridylate kinase/adenylate kinase
evm.TU.C3.655	KOG4145	F	Allantoicase
evm.TU.C3.66	KOG1112	F	Ribonucleotide reductase, alpha subunit
evm.TU.C3.775	euNOG09520	F	3',5'-Cyclic-Nucleotide phosphodiesterase
evm.TU.C3.890	KOG1377	F	Uridine 5- monophosphate synthase/orotate phosphoribosyltransferase
evm.TU.C3.955	KOG2902	F	Dihydroorotase
evm.TU.C4.126	KOG2700	F	Adenylosuccinate lyase
evm.TU.C4.18	KOG0833	F	Cytidine deaminase
evm.TU.C4.201	KOG2938	F	Predicted inosine-uridine preferring nucleoside hydrolase
evm.TU.C4.30	KOG1096	F	Adenosine monophosphate deaminase
evm.TU.C4.461	KOG2938	F	Predicted inosine-uridine preferring nucleoside hydrolase
evm.TU.C4.497	KOG1385	F	Nucleoside phosphatase
evm.TU.C4.723	KOG2584	F	Dihydroorotase and related enzymes
evm.TU.C5.348	KOG3721	F	Mitochondrial endonuclease
evm.TU.C5.531	KOG3222	F	Inosine triphosphate pyrophosphatase
evm.TU.C5.561	KOG2555	F	AICAR transformylase/IMP cyclohydrolase/methylglyoxal synthase
evm.TU.C5.618	KOG0237	F	Glycinamide ribonucleotide synthetase (GARS)/Aminoimidazole ribonucleotide synthetase (AIRS)
evm.TU.C5.693	KOG0572	F	Glutamine phosphoribosylpyrophosphate amidotransferase
evm.TU.C6.441	KOG0036	F	Predicted mitochondrial carrier protein
evm.TU.C6.606	KOG3078	F	Adenylate kinase
evm.TU.C6.718	euNOG10790	F	Utilization of purines as secondary nitrogen sources, when primary sources are protein
evm.TU.C6.804	euNOG08815	F	5',5'''-P-1,P-4-Tetraphosphate phosphorylase 2
evm.TU.C6.841	KOG1018	F	Cytosine deaminase FCY1 and related enzymes
evm.TU.C6.96	KOG1479	F	Nucleoside transporter
evm.TU.C7.22	euNOG04192	F	Imp-Specific 5'-nucleotidase
evm.TU.C7.225	KOG1355	F	Adenylosuccinate synthase
evm.TU.C7.238	KOG3179	F	Predicted glutamine synthetase
evm.TU.C7.286	KOG1097	F	Adenine deaminase/adenosine deaminase
evm.TU.C7.33	KOG1386	F	Nucleoside phosphatase
evm.TU.C7.358	KOG1377	F	Uridine 5- monophosphate synthase/orotate phosphoribosyltransferase
evm.TU.C7.39	KOG3179	F	Predicted glutamine synthetase
evm.TU.C7.41	KOG4313	F	Thiamine pyrophosphokinase
evm.TU.C7.432	KOG3008	F	Quinolinate phosphoribosyl transferase
evm.TU.C7.471	KOG2835	F	Phosphoribosylamidoimidazole-succinocarboxamide synthase
evm.TU.C8.118	KOG3127	F	Deoxycytidylate deaminase
evm.TU.C8.137	KOG4419	F	5 nucleotidase
evm.TU.C8.32	KOG4419	F	5 nucleotidase
evm.TU.C8.433	KOG2550	F	IMP dehydrogenase/GMP reductase
evm.TU.C8.461	KOG1097	F	Adenine deaminase/adenosine deaminase
evm.TU.C2.556	KOG1448	FE	Ribose-phosphate pyrophosphokinase
evm.TU.C4.156	KOG1448	FE	Ribose-phosphate pyrophosphokinase
evm.TU.C4.765	KOG1448	FE	Ribose-phosphate pyrophosphokinase
evm.TU.C2.1002	KOG2466	FH	Uridine permease/thiamine transporter/allantoin transport
evm.TU.C2.1003	KOG2466	FH	Uridine permease/thiamine transporter/allantoin transport
evm.TU.C2.791	KOG2466	FH	Uridine permease/thiamine transporter/allantoin transport
evm.TU.C2.83	KOG2466	FH	Uridine permease/thiamine transporter/allantoin transport
evm.TU.C2.947	KOG2466	FH	Uridine permease/thiamine transporter/allantoin transport
evm.TU.C3.68	KOG2702	FH	Predicted panthothenate kinase/uridine kinase-related protein
evm.TU.C5.280	KOG2466	FH	Uridine permease/thiamine transporter/allantoin transport
evm.TU.C5.744	KOG2466	FH	Uridine permease/thiamine transporter/allantoin transport
evm.TU.C5.764	KOG2466	FH	Uridine permease/thiamine transporter/allantoin transport
evm.TU.C7.602	KOG2466	FH	Uridine permease/thiamine transporter/allantoin transport
evm.TU.C7.98	KOG2466	FH	Uridine permease/thiamine transporter/allantoin transport
evm.TU.C8.459	KOG2466	FH	Uridine permease/thiamine transporter/allantoin transport
evm.TU.C1.849	KOG3747	FP	Concentrative Na+-nucleoside cotransporter CNT1/CNT2
evm.TU.C2.765	KOG1528	FP	Salt-sensitive 3-phosphoadenosine-5-phosphatase HAL2/SAL1
evm.TU.C3.332	KOG1528	FP	Salt-sensitive 3-phosphoadenosine-5-phosphatase HAL2/SAL1
evm.TU.C1.1258	KOG3968	FQ	Atrazine chlorohydrolase/guanine deaminase
evm.TU.C2.1146	KOG3968	FQ	Atrazine chlorohydrolase/guanine deaminase
evm.TU.C2.269	KOG3968	FQ	Atrazine chlorohydrolase/guanine deaminase
evm.TU.C6.295	KOG3968	FQ	Atrazine chlorohydrolase/guanine deaminase
evm.TU.C6.851	KOG3968	FQ	Atrazine chlorohydrolase/guanine deaminase
evm.TU.C8.178	KOG3968	FQ	Atrazine chlorohydrolase/guanine deaminase
evm.TU.C8.308	KOG3968	FQ	Atrazine chlorohydrolase/guanine deaminase
evm.TU.C1.1213	KOG3379	FR	Diadenosine polyphosphate hydrolase and related proteins of the histidine triad (HIT) family
evm.TU.C1.1046	KOG2426	G	Dihydroxyacetone kinase/glycerone kinase
evm.TU.C1.1061	KOG2504	G	Monocarboxylate transporter
evm.TU.C1.1081	euNOG17038	G	Annotation not available
evm.TU.C1.110	KOG2638	G	UDP-glucose pyrophosphorylase
evm.TU.C1.1121	KOG3076	G	5-phosphoribosylglycinamide formyltransferase
evm.TU.C1.1158	KOG2788	G	Glycosyltransferase
evm.TU.C1.1169	euNOG08939	G	Alpha-1,3-Glucan synthase
evm.TU.C1.1170	euNOG08939	G	Alpha-1,3-Glucan synthase
evm.TU.C1.1207	KOG0471	G	Alpha-amylase
evm.TU.C1.13	KOG3893	G	Mannosyltransferase
evm.TU.C1.149	KOG2429	G	Glycosyl hydrolase, family 47
evm.TU.C1.150	KOG2429	G	Glycosyl hydrolase, family 47
evm.TU.C1.19	KOG0224	G	Aquaporin (major intrinsic protein family)
evm.TU.C1.214	KOG2670	G	Enolase
evm.TU.C1.216	KOG2431	G	1, 2-alpha-mannosidase
evm.TU.C1.24	KOG2230	G	Predicted beta-mannosidase
evm.TU.C1.291	KOG2537	G	Phosphoglucomutase/phosphomannomutase
evm.TU.C1.353	euNOG04268	G	Beta-Glucosidase
evm.TU.C1.364	euNOG08795	G	Alpha-1,6-Mannosyltransferase
evm.TU.C1.365	KOG2161	G	Glucosidase I
evm.TU.C1.544	euNOG17038	G	Annotation not available
evm.TU.C1.549	KOG0223	G	Aquaporin (major intrinsic protein family)
evm.TU.C1.568	KOG0569	G	Permease of the major facilitator superfamily
evm.TU.C1.582	KOG3221	G	Glycolipid transfer protein
evm.TU.C1.585	KOG2517	G	Ribulose kinase and related carbohydrate kinases
evm.TU.C1.599	KOG2806	G	Chitinase
evm.TU.C1.600	KOG2806	G	Chitinase
evm.TU.C1.615	KOG2533	G	Permease of the major facilitator superfamily
evm.TU.C1.657	euNOG12815	G	Beta-1,4-Glucan synthase rather involved in the synthesis of the xyloglucan backbone than cellulose. Seems to work simultaneously with xyloglucan 6-xylosyltransferase. Xyloglucan is a noncellulosic polysaccharides of plant cell wall and consists of a gluc
evm.TU.C1.714	KOG2631	G	Class II aldolase/adducin N-terminal domain protein
evm.TU.C1.744	KOG0602	G	Neutral trehalase
evm.TU.C1.770	KOG2431	G	1, 2-alpha-mannosidase
evm.TU.C1.823	KOG1050	G	Trehalose-6-phosphate synthase component TPS1 and related subunits
evm.TU.C1.831	KOG2533	G	Permease of the major facilitator superfamily
evm.TU.C1.838	KOG2234	G	Predicted UDP-galactose transporter
evm.TU.C1.871	KOG2806	G	Chitinase
evm.TU.C1.877	KOG2806	G	Chitinase
evm.TU.C1.904	KOG2533	G	Permease of the major facilitator superfamily
evm.TU.C1.966	KOG3625	G	Alpha amylase
evm.TU.C1.972	KOG2533	G	Permease of the major facilitator superfamily
evm.TU.C1.978	KOG2947	G	Carbohydrate kinase
evm.TU.C2.1038	KOG2504	G	Monocarboxylate transporter
evm.TU.C2.104	KOG2855	G	Ribokinase
evm.TU.C2.1094	euNOG09068	G	Beta-Glucosidase
evm.TU.C2.1097	KOG2533	G	Permease of the major facilitator superfamily
evm.TU.C2.1106	KOG3147	G	6-phosphogluconolactonase - like protein
evm.TU.C2.1138	KOG2533	G	Permease of the major facilitator superfamily
evm.TU.C2.1148	euNOG04185	G	Mannan endo-1,6-alpha-mannosidase DCW1
evm.TU.C2.1158	KOG2504	G	Monocarboxylate transporter
evm.TU.C2.117	KOG4472	G	Glycolipid 2-alpha-mannosyltransferase (alpha-1,2-mannosyltransferase)
evm.TU.C2.137	KOG2533	G	Permease of the major facilitator superfamily
evm.TU.C2.138	KOG2533	G	Permease of the major facilitator superfamily
evm.TU.C2.247	KOG2175	G	Protein predicted to be involved in carbohydrate metabolism
evm.TU.C2.272	KOG2533	G	Permease of the major facilitator superfamily
evm.TU.C2.320	KOG4135	G	Predicted phosphoglucosamine acetyltransferase
evm.TU.C2.361	KOG2504	G	Monocarboxylate transporter
evm.TU.C2.402	KOG3354	G	Gluconate kinase
evm.TU.C2.43	KOG2504	G	Monocarboxylate transporter
evm.TU.C2.430	KOG0450	G	2-oxoglutarate dehydrogenase, E1 subunit
evm.TU.C2.459	KOG2517	G	Ribulose kinase and related carbohydrate kinases
evm.TU.C2.463	KOG1458	G	Fructose-1,6-bisphosphatase
evm.TU.C2.58	KOG0657	G	Glyceraldehyde 3-phosphate dehydrogenase
evm.TU.C2.609	euNOG10891	G	Carbohydrate binding protein
evm.TU.C2.639	KOG3974	G	Predicted sugar kinase
evm.TU.C2.707	euNOG09567	G	Deacetylase
evm.TU.C2.75	KOG2533	G	Permease of the major facilitator superfamily
evm.TU.C2.787	KOG0224	G	Aquaporin (major intrinsic protein family)
evm.TU.C2.824	KOG1643	G	Triosephosphate isomerase
evm.TU.C2.852	KOG2533	G	Permease of the major facilitator superfamily
evm.TU.C2.875	KOG1367	G	3-phosphoglycerate kinase
evm.TU.C2.914	KOG2431	G	1, 2-alpha-mannosidase
evm.TU.C2.984	KOG2504	G	Monocarboxylate transporter
evm.TU.C3.118	KOG2533	G	Permease of the major facilitator superfamily
evm.TU.C3.134	euNOG04662	G	Hydrolase, hydrolyzing O-glycosyl compounds
evm.TU.C3.169	KOG0234	G	Fructose-6-phosphate 2-kinase/fructose-2,6-biphosphatase
evm.TU.C3.171	KOG0658	G	Glycogen synthase kinase-3
evm.TU.C3.213	KOG1050	G	Trehalose-6-phosphate synthase component TPS1 and related subunits
evm.TU.C3.221	KOG1369	G	Hexokinase
evm.TU.C3.250	KOG4472	G	Glycolipid 2-alpha-mannosyltransferase (alpha-1,2-mannosyltransferase)
evm.TU.C3.289	KOG2944	G	Glyoxalase
evm.TU.C3.313	euNOG04076	G	Sporulation-Specific glucan 1,3-beta-glucosidase
evm.TU.C3.328	KOG2533	G	Permease of the major facilitator superfamily
evm.TU.C3.352	euNOG11728	G	Sugar binding protein
evm.TU.C3.366	KOG2653	G	6-phosphogluconate dehydrogenase
evm.TU.C3.385	euNOG04075	G	Catalyzes xyloglucan endohydrolysis (XEH) and/or endotransglycosylation . Cleaves and religates xyloglucan polymers, an essential constituent of the primary cell wall, and thereby participates in cell wall construction of growing protein
evm.TU.C3.386	KOG0235	G	Phosphoglycerate mutase
evm.TU.C3.42	KOG2504	G	Monocarboxylate transporter
evm.TU.C3.434	KOG1616	G	Protein involved in Snf1 protein kinase complex assembly
evm.TU.C3.469	KOG0631	G	Galactokinase
evm.TU.C3.48	euNOG17116	G	Extracellular protein
evm.TU.C3.507	KOG0625	G	Phosphoglucomutase
evm.TU.C3.510	euNOG04585	G	Beta-N-Acetylglucosaminidase
evm.TU.C3.519	KOG4153	G	Fructose 1,6-bisphosphate aldolase
evm.TU.C3.536	euNOG04585	G	Beta-N-Acetylglucosaminidase
evm.TU.C3.553	KOG2806	G	Chitinase
evm.TU.C3.569	KOG0471	G	Alpha-amylase
evm.TU.C3.60	KOG2653	G	6-phosphogluconate dehydrogenase
evm.TU.C3.62	euNOG04310	G	Glucan 1,4-alpha-glucosidase
evm.TU.C3.7	euNOG09020	G	Cell wall glucanase
evm.TU.C3.714	KOG2533	G	Permease of the major facilitator superfamily
evm.TU.C3.721	euNOG09953	G	Deacetylase
evm.TU.C3.737	KOG0471	G	Alpha-amylase
evm.TU.C3.742	KOG2798	G	Putative trehalase
evm.TU.C3.811	KOG2204	G	Mannosyl-oligosaccharide alpha-1,2-mannosidase and related glycosyl hydrolases
evm.TU.C3.815	KOG2533	G	Permease of the major facilitator superfamily
evm.TU.C3.834	KOG0471	G	Alpha-amylase
evm.TU.C3.853	KOG1369	G	Hexokinase
evm.TU.C3.922	KOG1065	G	Maltase glucoamylase and related hydrolases, glycosyl hydrolase family 31
evm.TU.C3.923	KOG1065	G	Maltase glucoamylase and related hydrolases, glycosyl hydrolase family 31
evm.TU.C3.945	KOG2533	G	Permease of the major facilitator superfamily
evm.TU.C3.961	KOG0471	G	Alpha-amylase
evm.TU.C4.145	KOG0234	G	Fructose-6-phosphate 2-kinase/fructose-2,6-biphosphatase
evm.TU.C4.171	euNOG04414	G	Carboxylic acid protein
evm.TU.C4.183	KOG1378	G	Purple acid phosphatase
evm.TU.C4.191	euNOG04105	G	Glucan 1,3-beta-glucosidase
evm.TU.C4.196	KOG1950	G	Glycosyl transferase, family 8 - glycogenin
evm.TU.C4.208	KOG1581	G	UDP-galactose transporter related protein
evm.TU.C4.227	euNOG04076	G	Sporulation-Specific glucan 1,3-beta-glucosidase
evm.TU.C4.27	KOG1583	G	UDP-N-acetylglucosamine transporter
evm.TU.C4.275	KOG2254	G	Predicted endo-1,3-beta-glucanase
evm.TU.C4.305	KOG0449	G	Succinate dehydrogenase, cytochrome b subunit
evm.TU.C4.346	euNOG09645	G	Hydrolase, hydrolyzing O-glycosyl compounds
evm.TU.C4.364	euNOG09645	G	Hydrolase, hydrolyzing O-glycosyl compounds
evm.TU.C4.367	euNOG08795	G	Alpha-1,6-Mannosyltransferase
evm.TU.C4.388	euNOG04373	G	Hydrolase, hydrolyzing O-glycosyl compounds
evm.TU.C4.421	KOG2772	G	Transaldolase
evm.TU.C4.538	euNOG04501	G	Alpha-L-Arabinofuranosidase
evm.TU.C4.619	euNOG04368	G	Cell wall protein
evm.TU.C4.621	KOG0471	G	Alpha-amylase
evm.TU.C4.691	KOG0471	G	Alpha-amylase
evm.TU.C4.694	KOG2806	G	Chitinase
evm.TU.C4.7	KOG1950	G	Glycosyl transferase, family 8 - glycogenin
evm.TU.C4.70	KOG2531	G	Sugar (pentulose and hexulose) kinases
evm.TU.C4.709	KOG1879	G	UDP-glucose:glycoprotein glucosyltransferase
evm.TU.C4.714	KOG2533	G	Permease of the major facilitator superfamily
evm.TU.C4.735	KOG4513	G	Phosphoglycerate mutase
evm.TU.C4.743	KOG2533	G	Permease of the major facilitator superfamily
evm.TU.C4.801	KOG1604	G	Predicted mutarotase
evm.TU.C4.805	KOG2533	G	Permease of the major facilitator superfamily
evm.TU.C4.824	KOG4754	G	Predicted phosphoglycerate mutase
evm.TU.C4.847	euNOG04003	G	Cell wall protein
evm.TU.C4.893	KOG2670	G	Enolase
evm.TU.C4.894	euNOG10891	G	Carbohydrate binding protein
evm.TU.C4.902	KOG2533	G	Permease of the major facilitator superfamily
evm.TU.C4.906	euNOG15197	G	Annotation not available
evm.TU.C4.907	euNOG04666	G	Xylan endohydrolase
evm.TU.C5.108	euNOG15990	G	Annotation not available
evm.TU.C5.111	KOG1604	G	Predicted mutarotase
evm.TU.C5.144	KOG1220	G	Phosphoglucomutase/phosphomannomutase
evm.TU.C5.153	euNOG08990	G	Hydrolase, hydrolyzing O-glycosyl compounds
evm.TU.C5.185	euNOG04208	G	Hydrolase, hydrolyzing O-glycosyl compounds
evm.TU.C5.200_evm.TU.C5.201	euNOG10277	G	Chitosanase
evm.TU.C5.240	KOG2533	G	Permease of the major facilitator superfamily
evm.TU.C5.243	euNOG04030	G	1,3-Beta-Glucanosyltransferase
evm.TU.C5.300	KOG3075	G	Ribose 5-phosphate isomerase
evm.TU.C5.31	KOG3111	G	D-ribulose-5-phosphate 3-epimerase
evm.TU.C5.320	euNOG10890	G	Deacetylase
evm.TU.C5.328	euNOG04049	G	Glucan 1,4-alpha -glucosidase
evm.TU.C5.375	euNOG04659	G	Polygalacturonase
evm.TU.C5.397	euNOG04357	G	Beta-Glucosidase
evm.TU.C5.460	KOG2854	G	Possible pfkB family carbohydrate kinase
evm.TU.C5.471	KOG2533	G	Permease of the major facilitator superfamily
evm.TU.C5.476	KOG4123	G	Putative alpha 1,2 mannosyltransferase
evm.TU.C5.489	KOG0637	G	Sucrose transporter and related proteins
evm.TU.C5.506	KOG2178	G	Predicted sugar kinase
evm.TU.C5.548	KOG2517	G	Ribulose kinase and related carbohydrate kinases
evm.TU.C5.593	KOG1616	G	Protein involved in Snf1 protein kinase complex assembly
evm.TU.C5.656	KOG2161	G	Glucosidase I
evm.TU.C5.658	euNOG19476	G	Annotation not available
evm.TU.C5.665	euNOG08939	G	Alpha-1,3-Glucan synthase
evm.TU.C5.669	KOG1369	G	Hexokinase
evm.TU.C5.677	KOG0747	G	Putative NAD+-dependent epimerases
evm.TU.C5.68	KOG2533	G	Permease of the major facilitator superfamily
evm.TU.C5.705	euNOG04268	G	Beta-Glucosidase
evm.TU.C5.719	euNOG04185	G	Mannan endo-1,6-alpha-mannosidase DCW1
evm.TU.C5.723	KOG0471	G	Alpha-amylase
evm.TU.C5.775	KOG2246	G	Galactosyltransferases
evm.TU.C5.79	KOG1378	G	Purple acid phosphatase
evm.TU.C5.80	KOG1378	G	Purple acid phosphatase
evm.TU.C5.81	KOG2533	G	Permease of the major facilitator superfamily
evm.TU.C5.812	KOG0235	G	Phosphoglycerate mutase
evm.TU.C5.826	KOG2806	G	Chitinase
evm.TU.C6.121	KOG4754	G	Predicted phosphoglycerate mutase
evm.TU.C6.142	euNOG04505	G	Phosphoketolase
evm.TU.C6.144	euNOG04479	G	Protein involved in aminosugars metabolism
evm.TU.C6.147	KOG2178	G	Predicted sugar kinase
evm.TU.C6.173	KOG2099	G	Glycogen phosphorylase
evm.TU.C6.194	KOG1643	G	Triosephosphate isomerase
evm.TU.C6.214	euNOG04185	G	Mannan endo-1,6-alpha-mannosidase DCW1
evm.TU.C6.221	KOG2533	G	Permease of the major facilitator superfamily
evm.TU.C6.237	euNOG21784	G	Lysozyme protein
evm.TU.C6.239	KOG0471	G	Alpha-amylase
evm.TU.C6.270	KOG4153	G	Fructose 1,6-bisphosphate aldolase
evm.TU.C6.280	KOG0470	G	1,4-alpha-glucan branching enzyme/starch branching enzyme II
evm.TU.C6.298	KOG4472	G	Glycolipid 2-alpha-mannosyltransferase (alpha-1,2-mannosyltransferase)
evm.TU.C6.32	KOG3742	G	Glycogen synthase
evm.TU.C6.36	KOG2533	G	Permease of the major facilitator superfamily
evm.TU.C6.447	KOG2533	G	Permease of the major facilitator superfamily
evm.TU.C6.451	KOG1369	G	Hexokinase
evm.TU.C6.479	euNOG11150	G	Hydrolase, hydrolyzing O-glycosyl compounds
evm.TU.C6.48	KOG0471	G	Alpha-amylase
evm.TU.C6.493	KOG2446	G	Glucose-6-phosphate isomerase
evm.TU.C6.520	KOG2533	G	Permease of the major facilitator superfamily
evm.TU.C6.530	KOG0234	G	Fructose-6-phosphate 2-kinase/fructose-2,6-biphosphatase
evm.TU.C6.533	KOG2533	G	Permease of the major facilitator superfamily
evm.TU.C6.56	KOG0471	G	Alpha-amylase
evm.TU.C6.579	euNOG08712	G	Chitin deacetylase
evm.TU.C6.580	KOG2533	G	Permease of the major facilitator superfamily
evm.TU.C6.594	KOG2431	G	1, 2-alpha-mannosidase
evm.TU.C6.652	euNOG04585	G	Beta-N-Acetylglucosaminidase
evm.TU.C6.653	KOG3148	G	Glucosamine-6-phosphate isomerase
evm.TU.C6.656	KOG3892	G	N-acetyl-glucosamine-6-phosphate deacetylase
evm.TU.C6.696	KOG2533	G	Permease of the major facilitator superfamily
evm.TU.C6.748	euNOG04021	G	1,3-Beta-Glucanosyltransferase
evm.TU.C6.774	KOG2178	G	Predicted sugar kinase
evm.TU.C6.78	KOG2230	G	Predicted beta-mannosidase
evm.TU.C6.795	KOG2533	G	Permease of the major facilitator superfamily
evm.TU.C6.802	KOG2499	G	Beta-N-acetylhexosaminidase
evm.TU.C6.836	KOG2533	G	Permease of the major facilitator superfamily
evm.TU.C6.859	KOG2517	G	Ribulose kinase and related carbohydrate kinases
evm.TU.C7.10	KOG2533	G	Permease of the major facilitator superfamily
evm.TU.C7.127	KOG2533	G	Permease of the major facilitator superfamily
evm.TU.C7.162	KOG2533	G	Permease of the major facilitator superfamily
evm.TU.C7.169	KOG2843	G	Fumarylacetoacetase
evm.TU.C7.23	KOG2440	G	Pyrophosphate-dependent phosphofructo-1-kinase
evm.TU.C7.26	KOG2230	G	Predicted beta-mannosidase
evm.TU.C7.306	KOG2533	G	Permease of the major facilitator superfamily
evm.TU.C7.359	KOG2533	G	Permease of the major facilitator superfamily
evm.TU.C7.424	KOG1050	G	Trehalose-6-phosphate synthase component TPS1 and related subunits
evm.TU.C7.425	KOG2504	G	Monocarboxylate transporter
evm.TU.C7.430	KOG1604	G	Predicted mutarotase
evm.TU.C7.442	KOG1950	G	Glycosyl transferase, family 8 - glycogenin
evm.TU.C7.554	euNOG14970	G	Hydrolase, acting on carbon-nitrogen (but not peptide) bonds
evm.TU.C7.570	euNOG04658	G	Glucan 1,3-beta-glucosidase
evm.TU.C7.616	KOG2533	G	Permease of the major facilitator superfamily
evm.TU.C7.628	KOG4342	G	Alpha-mannosidase
evm.TU.C7.660	KOG2533	G	Permease of the major facilitator superfamily
evm.TU.C7.666	KOG0637	G	Sucrose transporter and related proteins
evm.TU.C7.667	KOG0563	G	Glucose-6-phosphate 1-dehydrogenase
evm.TU.C7.8	KOG0223	G	Aquaporin (major intrinsic protein family)
evm.TU.C8.10	euNOG14255	G	Annotation not available
evm.TU.C8.13	KOG2533	G	Permease of the major facilitator superfamily
evm.TU.C8.133	KOG2951	G	Inositol monophosphatase
evm.TU.C8.151	KOG2533	G	Permease of the major facilitator superfamily
evm.TU.C8.153	KOG2533	G	Permease of the major facilitator superfamily
evm.TU.C8.170	KOG4125	G	Acid trehalase
evm.TU.C8.192	KOG2504	G	Monocarboxylate transporter
evm.TU.C8.20	KOG2566	G	Beta-glucocerebrosidase
evm.TU.C8.214	euNOG14255	G	Annotation not available
evm.TU.C8.220	euNOG15304	G	Protein involved in galactose metabolism
evm.TU.C8.223	KOG3076	G	5-phosphoribosylglycinamide formyltransferase
evm.TU.C8.226	KOG1050	G	Trehalose-6-phosphate synthase component TPS1 and related subunits
evm.TU.C8.230	KOG2533	G	Permease of the major facilitator superfamily
evm.TU.C8.259	KOG2757	G	Mannose-6-phosphate isomerase
evm.TU.C8.288	KOG1594	G	Uncharacterized enzymes related to aldose 1-epimerase
evm.TU.C8.331	euNOG08939	G	Alpha-1,3-Glucan synthase
evm.TU.C8.332	KOG0471	G	Alpha-amylase
evm.TU.C8.348	KOG0523	G	Transketolase
evm.TU.C8.384	euNOG10277	G	Chitosanase
evm.TU.C8.387	KOG2323	G	Pyruvate kinase
evm.TU.C8.419	KOG1050	G	Trehalose-6-phosphate synthase component TPS1 and related subunits
evm.TU.C8.420	KOG1050	G	Trehalose-6-phosphate synthase component TPS1 and related subunits
evm.TU.C8.424	KOG2533	G	Permease of the major facilitator superfamily
evm.TU.C8.439	KOG2504	G	Monocarboxylate transporter
evm.TU.C8.466	KOG2757	G	Mannose-6-phosphate isomerase
evm.TU.C8.487	KOG0523	G	Transketolase
evm.TU.C8.545	KOG2533	G	Permease of the major facilitator superfamily
evm.TU.C8.548	KOG2533	G	Permease of the major facilitator superfamily
evm.TU.C8.88	KOG1369	G	Hexokinase
evm.TU.scaffold00023.15	KOG2533	G	Permease of the major facilitator superfamily
evm.TU.scaffold00023.17	KOG2533	G	Permease of the major facilitator superfamily
evm.TU.scaffold00026.14	KOG0496	G	Beta-galactosidase
evm.TU.scaffold00045.1	KOG1369	G	Hexokinase
evm.TU.C1.535	KOG1192	GC	UDP-glucuronosyl and UDP-glucosyl transferase
evm.TU.C4.726	KOG1192	GC	UDP-glucuronosyl and UDP-glucosyl transferase
evm.TU.C3.668	KOG1441	GE	Glucose-6-phosphate/phosphate and phosphoenolpyruvate/phosphate antiporter
evm.TU.C4.36	KOG1441	GE	Glucose-6-phosphate/phosphate and phosphoenolpyruvate/phosphate antiporter
evm.TU.C7.585	KOG2575	GE	Glucosyltransferase - Alg6p
evm.TU.C2.553	KOG4748	GM	Subunit of Golgi mannosyltransferase complex
evm.TU.C5.53	KOG4748	GM	Subunit of Golgi mannosyltransferase complex
evm.TU.C2.186	KOG1066	GMO	Glucosidase II catalytic (alpha) subunit and related enzymes, glycosyl hydrolase family 31
evm.TU.C7.147	KOG1460	GMO	GDP-mannose pyrophosphorylase
evm.TU.C1.752	KOG4157	GO	beta-1,6-N-acetylglucosaminyltransferase, contains WSC domain
evm.TU.C4.409	KOG4157	GO	beta-1,6-N-acetylglucosaminyltransferase, contains WSC domain
evm.TU.C2.1083	KOG4626	GOT	O-linked N-acetylglucosamine transferase OGT
evm.TU.C5.518	KOG1444	GOU	Nucleotide-sugar transporter VRG4/SQV-7
evm.TU.C6.605	KOG2741	GQ	Dimeric dihydrodiol dehydrogenase
evm.TU.C6.817	KOG2741	GQ	Dimeric dihydrodiol dehydrogenase
evm.TU.C3.266	KOG0372	GT	Serine/threonine specific protein phosphatase involved in glycogen accumulation, PP2A-related
evm.TU.C7.68	KOG0372	GT	Serine/threonine specific protein phosphatase involved in glycogen accumulation, PP2A-related
evm.TU.C1.115	KOG2511	H	Nicotinic acid phosphoribosyltransferase
evm.TU.C1.1218	KOG2743	H	Cobalamin synthesis protein
evm.TU.C1.1235	KOG3093	H	5-formyltetrahydrofolate cyclo-ligase
evm.TU.C1.236	KOG3159	H	Lipoate-protein ligase A
evm.TU.C1.294	KOG3310	H	Riboflavin synthase alpha chain
evm.TU.C1.315	euNOG10098	H	Chalcone isomerase
evm.TU.C1.575	KOG3754	H	Gamma-glutamylcysteine synthetase
evm.TU.C1.588	KOG1276	H	Protoporphyrinogen oxidase
evm.TU.C1.808	KOG1270	H	Methyltransferases
evm.TU.C1.810	KOG4132	H	Uroporphyrinogen III synthase UROS/HEM4
evm.TU.C1.845	KOG1284	H	Bifunctional GTP cyclohydrolase II/3,4-dihydroxy-2butanone-4-phosphate synthase
evm.TU.C1.883	KOG3110	H	Riboflavin kinase
evm.TU.C2.1031	KOG2872	H	Uroporphyrinogen decarboxylase
evm.TU.C2.1043	euNOG04113	H	2-Dehydropantoate 2-reductase
evm.TU.C2.1076	KOG1381	H	Para-hydroxybenzoate-polyprenyl transferase
evm.TU.C2.1093	KOG2599	H	Pyridoxal/pyridoxine/pyridoxamine kinase
evm.TU.C2.152	KOG2698	H	GTP cyclohydrolase I
evm.TU.C2.251	KOG1321	H	Protoheme ferro-lyase (ferrochelatase)
evm.TU.C2.303	KOG2525	H	Folylpolyglutamate synthase
evm.TU.C2.311	KOG2743	H	Cobalamin synthesis protein
evm.TU.C2.521	KOG1270	H	Methyltransferases
evm.TU.C2.577	KOG2525	H	Folylpolyglutamate synthase
evm.TU.C2.63	KOG3220	H	Similar to bacterial dephospho-CoA kinase
evm.TU.C2.740	euNOG08950	H	5-Amino-6-(5-Phosphoribosylamino)Uracil reductase
evm.TU.C2.857	KOG1370	H	S-adenosylhomocysteine hydrolase
evm.TU.C2.904	KOG1506	H	S-adenosylmethionine synthetase
evm.TU.C2.96	KOG0711	H	Polyprenyl synthetase
evm.TU.C2.98	euNOG04337	H	Pyrimidine precursor biosynthesis enzyme
evm.TU.C3.1035	KOG2892	H	Porphobilinogen deaminase
evm.TU.C3.285	KOG2892	H	Porphobilinogen deaminase
evm.TU.C3.32	KOG3210	H	Imidazoleglycerol-phosphate synthase subunit H-like
evm.TU.C3.322	KOG2949	H	Ketopantoate hydroxymethyltransferase
evm.TU.C3.349	KOG3199	H	Nicotinamide mononucleotide adenylyl transferase
evm.TU.C3.353	KOG1540	H	Ubiquinone biosynthesis methyltransferase COQ5
evm.TU.C3.448	KOG2544	H	Dihydropteroate synthase/7,8-dihydro-6-hydroxymethylpterin-pyrophosphokinase/Dihydroneopterin aldolase
evm.TU.C3.656	euNOG14224	H	Protein involved in penicillin metabolic process
evm.TU.C3.70	KOG2525	H	Folylpolyglutamate synthase
evm.TU.C4.155	euNOG09610	H	Catalyzes the conversion of precorrin-2 into siroheme. This reaction consist of the NAD-dependent oxidation of precorrin- 2 into sirohydrochlorin and its subsequent ferrochelation into protein
evm.TU.C4.324	KOG1606	H	Stationary phase-induced protein, SOR/SNZ family
evm.TU.C4.591	KOG0777	H	Geranylgeranyl pyrophosphate synthase/Polyprenyl synthetase
evm.TU.C4.684	KOG2892	H	Porphobilinogen deaminase
evm.TU.C4.686	KOG1360	H	5-aminolevulinate synthase
evm.TU.C4.687	KOG1360	H	5-aminolevulinate synthase
evm.TU.C4.689	KOG2794	H	Delta-aminolevulinic acid dehydratase
evm.TU.C4.871	KOG0089	H	Methylenetetrahydrofolate dehydrogenase/methylenetetrahydrofolate cyclohydrolase
evm.TU.C4.94	KOG3153	H	Thiamine pyrophosphokinase
evm.TU.C5.196	KOG4230	H	C1-tetrahydrofolate synthase
evm.TU.C5.314	KOG2524	H	Cobyrinic acid a,c-diamide synthase
evm.TU.C5.350	KOG2017	H	Molybdopterin synthase sulfurylase
evm.TU.C5.493	KOG1360	H	5-aminolevulinate synthase
evm.TU.C5.541	KOG2794	H	Delta-aminolevulinic acid dehydratase
evm.TU.C5.699	KOG2900	H	Biotin synthase
evm.TU.C6.16	KOG1527	H	Uroporphyrin III methyltransferase
evm.TU.C6.23	KOG2876	H	Molybdenum cofactor biosynthesis pathway protein
evm.TU.C6.291	KOG2586	H	Pyridoxamine-phosphate oxidase
evm.TU.C6.468	KOG2371	H	Molybdopterin biosynthesis protein
evm.TU.C6.487	KOG2544	H	Dihydropteroate synthase/7,8-dihydro-6-hydroxymethylpterin-pyrophosphokinase/Dihydroneopterin aldolase
evm.TU.C6.502	KOG1536	H	Biotin holocarboxylase synthetase/biotin-protein ligase
evm.TU.C6.585	KOG3199	H	Nicotinamide mononucleotide adenylyl transferase
evm.TU.C6.601	KOG1518	H	Coproporphyrinogen III oxidase CPO/HEM13
evm.TU.C6.675	KOG3244	H	Protein involved in ubiquinone biosynthesis
evm.TU.C6.703	euNOG17927	H	Protein involved in response to heat
evm.TU.C6.752	KOG1284	H	Bifunctional GTP cyclohydrolase II/3,4-dihydroxy-2butanone-4-phosphate synthase
evm.TU.C6.758	KOG2743	H	Cobalamin synthesis protein
evm.TU.C6.88	euNOG04014	H	Thiamine biosynthetic bifunctional enzyme
evm.TU.C7.314	KOG1324	H	Dihydrofolate reductase
evm.TU.C7.35	KOG3042	H	Panthothenate synthetase
evm.TU.C7.366	KOG2371	H	Molybdopterin biosynthesis protein
evm.TU.C7.464	KOG0776	H	Geranylgeranyl pyrophosphate synthase/Polyprenyl synthetase
evm.TU.C7.487	euNOG09995	H	2-Dehydropantoate 2-reductase
evm.TU.C7.489	KOG3244	H	Protein involved in ubiquinone biosynthesis
evm.TU.C7.503	KOG2672	H	Lipoate synthase
evm.TU.C7.552	KOG2201	H	Pantothenate kinase PanK and related proteins
evm.TU.C7.566	KOG3307	H	Molybdopterin converting factor subunit 2
evm.TU.C7.636	KOG1284	H	Bifunctional GTP cyclohydrolase II/3,4-dihydroxy-2butanone-4-phosphate synthase
evm.TU.C8.1	euNOG08950	H	5-Amino-6-(5-Phosphoribosylamino)Uracil reductase
evm.TU.C8.119	KOG2337	H	Ubiquitin activating E1 enzyme-like protein
evm.TU.C8.255	KOG1380	H	Heme A farnesyltransferase
evm.TU.C8.304	KOG2142	H	Molybdenum cofactor sulfurase
evm.TU.C8.468	KOG1284	H	Bifunctional GTP cyclohydrolase II/3,4-dihydroxy-2butanone-4-phosphate synthase
evm.TU.C1.506	KOG0534	HC	NADH-cytochrome b-5 reductase
evm.TU.C1.706	KOG3855	HC	Monooxygenase involved in coenzyme Q (ubiquinone) biosynthesis
evm.TU.C2.345	KOG0534	HC	NADH-cytochrome b-5 reductase
evm.TU.C2.988	KOG0534	HC	NADH-cytochrome b-5 reductase
evm.TU.C3.312	KOG3855	HC	Monooxygenase involved in coenzyme Q (ubiquinone) biosynthesis
evm.TU.C3.718	KOG3855	HC	Monooxygenase involved in coenzyme Q (ubiquinone) biosynthesis
evm.TU.C4.828	KOG3855	HC	Monooxygenase involved in coenzyme Q (ubiquinone) biosynthesis
evm.TU.C5.252	KOG3855	HC	Monooxygenase involved in coenzyme Q (ubiquinone) biosynthesis
evm.TU.C5.564	KOG0534	HC	NADH-cytochrome b-5 reductase
evm.TU.C6.197	KOG3855	HC	Monooxygenase involved in coenzyme Q (ubiquinone) biosynthesis
evm.TU.C7.117	KOG0534	HC	NADH-cytochrome b-5 reductase
evm.TU.C5.565	KOG2790	HE	Phosphoserine aminotransferase
evm.TU.C2.587	KOG2598	HK	Phosphomethylpyrimidine kinase
evm.TU.C2.168	KOG2303	HR	Predicted NAD synthase, contains CN hydrolase domain
evm.TU.C1.1008	euNOG04463	I	Cyclopropane-Fatty-Acyl-Phospholipid synthase
evm.TU.C1.1038	KOG4411	I	Phytoene/squalene synthetase
evm.TU.C1.104	KOG2419	I	Phosphatidylserine decarboxylase
evm.TU.C1.1084	KOG1202	I	Animal-type fatty acid synthase and related proteins
evm.TU.C1.1110	euNOG04387	I	Annotation not available
evm.TU.C1.1115	KOG1206	I	Peroxisomal multifunctional beta-oxidation protein and related enzymes
evm.TU.C1.1129	KOG1680	I	Enoyl-CoA hydratase
evm.TU.C1.1179	KOG1389	I	3-oxoacyl CoA thiolase
evm.TU.C1.1185	KOG1179	I	Very long-chain acyl-CoA synthetase/fatty acid transporter
evm.TU.C1.1194	KOG1014	I	17 beta-hydroxysteroid dehydrogenase type 3, HSD17B3
evm.TU.C1.1227	KOG1600	I	Fatty acid desaturase
evm.TU.C1.1241	euNOG04336	I	Alpha-Ketoglutarate-Dependent protein
evm.TU.C1.1242	KOG0136	I	Acyl-CoA oxidase
evm.TU.C1.1246	KOG3030	I	Lipid phosphate phosphatase and related enzymes of the PAP2 family
evm.TU.C1.1255	KOG1202	I	Animal-type fatty acid synthase and related proteins
evm.TU.C1.163	KOG1737	I	Oxysterol-binding protein
evm.TU.C1.201	KOG3189	I	Phosphomannomutase
evm.TU.C1.286	KOG3889	I	Predicted gamma-butyrobetaine,2-oxoglutarate dioxygenase
evm.TU.C1.287	KOG1206	I	Peroxisomal multifunctional beta-oxidation protein and related enzymes
evm.TU.C1.295	KOG3957	I	Predicted L-carnitine dehydratase/alpha-methylacyl-CoA racemase
evm.TU.C1.308	KOG0380	I	Sterol O-acyltransferase/Diacylglycerol O-acyltransferase
evm.TU.C1.322	KOG1176	I	Acyl-CoA synthetase
evm.TU.C1.352	KOG3750	I	Inositol phospholipid synthesis protein, Scs3p
evm.TU.C1.375	KOG4388	I	Hormone-sensitive lipase HSL
evm.TU.C1.40	KOG4178	I	Soluble epoxide hydrolase
evm.TU.C1.427	KOG1202	I	Animal-type fatty acid synthase and related proteins
evm.TU.C1.44	KOG1176	I	Acyl-CoA synthetase
evm.TU.C1.442	KOG2208	I	Vigilin
evm.TU.C1.492	KOG4826	I	C-8,7 sterol isomerase
evm.TU.C1.507	euNOG16015	I	Annotation not available
evm.TU.C1.517	KOG2847	I	Phosphate acyltransferase
evm.TU.C1.543	KOG2898	I	Predicted phosphate acyltransferase, contains PlsC domain
evm.TU.C1.569	KOG2419	I	Phosphatidylserine decarboxylase
evm.TU.C1.671	KOG4231	I	Intracellular membrane-bound Ca2+-independent phospholipase A2
evm.TU.C1.684	KOG1406	I	Peroxisomal 3-ketoacyl-CoA-thiolase P-44/SCP2
evm.TU.C1.71	euNOG13439	I	Phosphatidylglycerol specific phospholipase
evm.TU.C1.72	KOG4569	I	Predicted lipase
evm.TU.C1.754	euNOG08745	I	Cdp-Diacylglycerol-Serine O-phosphatidyltransferase
evm.TU.C1.800	KOG1470	I	Phosphatidylinositol transfer protein PDR16 and related proteins
evm.TU.C1.857	euNOG11201	I	Sterol carrier protein
evm.TU.C1.975	KOG2304	I	3-hydroxyacyl-CoA dehydrogenase
evm.TU.C2.1143	KOG3957	I	Predicted L-carnitine dehydratase/alpha-methylacyl-CoA racemase
evm.TU.C2.1159	KOG1202	I	Animal-type fatty acid synthase and related proteins
evm.TU.C2.119	KOG3071	I	Fatty acyl-CoA elongase/Polyunsaturated fatty acid specific elongation enzyme
evm.TU.C2.202	KOG1471	I	Phosphatidylinositol transfer protein SEC14 and related proteins
evm.TU.C2.207	KOG3957	I	Predicted L-carnitine dehydratase/alpha-methylacyl-CoA racemase
evm.TU.C2.220	KOG0497	I	Oxidosqualene-lanosterol cyclase and related proteins
evm.TU.C2.248	KOG1298	I	Squalene monooxygenase
evm.TU.C2.25	KOG1202	I	Animal-type fatty acid synthase and related proteins
evm.TU.C2.302	KOG2779	I	N-myristoyl transferase
evm.TU.C2.304	KOG1889	I	Putative phosphoinositide phosphatase
evm.TU.C2.332	KOG1511	I	Mevalonate kinase MVK/ERG12
evm.TU.C2.342	KOG1455	I	Lysophospholipase
evm.TU.C2.352	KOG3016	I	Acyl-CoA thioesterase
evm.TU.C2.377	KOG2329	I	Alkaline ceramidase
evm.TU.C2.405	euNOG12429	I	Phospholipase C
evm.TU.C2.441	KOG1602	I	Cis-prenyltransferase
evm.TU.C2.442	euNOG04002	I	Glycerol-3-Phosphate acyltransferase
evm.TU.C2.455	KOG1478	I	3-keto sterol reductase
evm.TU.C2.483	KOG1175	I	Acyl-CoA synthetase
evm.TU.C2.494	KOG1389	I	3-oxoacyl CoA thiolase
evm.TU.C2.554	KOG1639	I	Steroid reductase required for elongation of the very long chain fatty acids
evm.TU.C2.635	KOG1176	I	Acyl-CoA synthetase
evm.TU.C2.689	KOG2804	I	Phosphorylcholine transferase/cholinephosphate cytidylyltransferase
evm.TU.C2.705	KOG4142	I	Phospholipid methyltransferase
evm.TU.C2.732	KOG0873	I	C-4 sterol methyl oxidase
evm.TU.C2.786	KOG1014	I	17 beta-hydroxysteroid dehydrogenase type 3, HSD17B3
evm.TU.C2.938	KOG1202	I	Animal-type fatty acid synthase and related proteins
evm.TU.C2.953	euNOG11087	I	Annotation not available
evm.TU.C2.968	KOG3770	I	Acid sphingomyelinase and PHM5 phosphate metabolism protein
evm.TU.C2.974	KOG0139	I	Short-chain acyl-CoA dehydrogenase
evm.TU.C2.999	KOG0064	I	Peroxisomal long-chain acyl-CoA transporter, ABC superfamily
evm.TU.C3.102	KOG2763	I	Acyl-CoA thioesterase
evm.TU.C3.106	KOG2833	I	Mevalonate pyrophosphate decarboxylase
evm.TU.C3.130	KOG1638	I	Steroid reductase
evm.TU.C3.173	KOG0872	I	Sterol C5 desaturase
evm.TU.C3.192	KOG0831	I	Acyl-CoA:diacylglycerol acyltransferase (DGAT)
evm.TU.C3.226	KOG1389	I	3-oxoacyl CoA thiolase
evm.TU.C3.293	KOG1933	I	Cholesterol transport protein (Niemann-Pick C disease protein)
evm.TU.C3.351	euNOG04566	I	Protein involved in diterpenoid biosynthesis
evm.TU.C3.426	KOG1471	I	Phosphatidylinositol transfer protein SEC14 and related proteins
evm.TU.C3.432	KOG2369	I	Lecithin:cholesterol acyltransferase (LCAT)/Acyl-ceramide synthase
evm.TU.C3.437	euNOG04158	I	Inositol phosphoceramide synthase
evm.TU.C3.483	KOG1200	I	Mitochondrial/plastidial beta-ketoacyl-ACP reductase
evm.TU.C3.504	KOG1393	I	Hydroxymethylglutaryl-CoA synthase
evm.TU.C3.687	KOG1680	I	Enoyl-CoA hydratase
evm.TU.C3.740	KOG3016	I	Acyl-CoA thioesterase
evm.TU.C3.751	KOG4826	I	C-8,7 sterol isomerase
evm.TU.C3.771	KOG0139	I	Short-chain acyl-CoA dehydrogenase
evm.TU.C3.79	KOG1176	I	Acyl-CoA synthetase
evm.TU.C3.86	KOG2987	I	Fatty acid desaturase
evm.TU.C3.872	KOG2420	I	Phosphatidylserine decarboxylase
evm.TU.C3.875	KOG3240	I	Phosphatidylinositol synthase
evm.TU.C3.886	KOG0539	I	Sphingolipid fatty acid hydroxylase
evm.TU.C3.888	KOG1202	I	Animal-type fatty acid synthase and related proteins
evm.TU.C3.895	KOG1890	I	Phosphoinositide phosphatase SAC1
evm.TU.C3.903	euNOG13439	I	Phosphatidylglycerol specific phospholipase
evm.TU.C3.962	KOG3720	I	Lysosomal & prostatic acid phosphatases
evm.TU.C3.967	KOG3072	I	Long chain fatty acid elongase
evm.TU.C3.979	KOG0874	I	Sphingolipid hydroxylase
evm.TU.C3.986	KOG2419	I	Phosphatidylserine decarboxylase
evm.TU.C4.124	KOG1325	I	Lysophospholipase
evm.TU.C4.14	KOG2818	I	Predicted undecaprenyl diphosphate synthase
evm.TU.C4.157	KOG1329	I	Phospholipase D1
evm.TU.C4.195	KOG4178	I	Soluble epoxide hydrolase
evm.TU.C4.205	KOG1640	I	Predicted steroid reductase
evm.TU.C4.299	KOG4720	I	Ethanolamine kinase
evm.TU.C4.304	euNOG04588	I	2-Nitropropane dioxygenase
evm.TU.C4.344	KOG0278	I	Serine/threonine kinase receptor-associated protein
evm.TU.C4.345	KOG0301	I	Phospholipase A2-activating protein (contains WD40 repeats)
evm.TU.C4.355	KOG1177	I	Long chain fatty acid acyl-CoA ligase
evm.TU.C4.402	KOG2624	I	Triglyceride lipase-cholesterol esterase
evm.TU.C4.424	KOG1471	I	Phosphatidylinositol transfer protein SEC14 and related proteins
evm.TU.C4.434	KOG2112	I	Lysophospholipase
evm.TU.C4.454	KOG1175	I	Acyl-CoA synthetase
evm.TU.C4.46	KOG1256	I	Long-chain acyl-CoA synthetases (AMP-forming)
evm.TU.C4.488	KOG3016	I	Acyl-CoA thioesterase
evm.TU.C4.510	KOG0817	I	Acyl-CoA-binding protein
evm.TU.C4.525	euNOG04473	I	Desaturase
evm.TU.C4.541	KOG1389	I	3-oxoacyl CoA thiolase
evm.TU.C4.561	KOG4178	I	Soluble epoxide hydrolase
evm.TU.C4.573	KOG0064	I	Peroxisomal long-chain acyl-CoA transporter, ABC superfamily
evm.TU.C4.71	KOG0873	I	C-4 sterol methyl oxidase
evm.TU.C4.800	KOG1393	I	Hydroxymethylglutaryl-CoA synthase
evm.TU.C4.802	KOG0137	I	Very-long-chain acyl-CoA dehydrogenase
evm.TU.C4.814	euNOG13439	I	Phosphatidylglycerol specific phospholipase
evm.TU.C4.816	KOG3290	I	Peroxisomal phytanoyl-CoA hydroxylase
evm.TU.C4.837	euNOG04336	I	Alpha-Ketoglutarate-Dependent protein
evm.TU.C4.896	KOG1176	I	Acyl-CoA synthetase
evm.TU.C5.127	euNOG04454	I	Fatty acid synthase subunit beta
evm.TU.C5.128	euNOG04017	I	Fatty acid synthase alpha subunit
evm.TU.C5.137	KOG1202	I	Animal-type fatty acid synthase and related proteins
evm.TU.C5.143	KOG4232	I	Delta 6-fatty acid desaturase/delta-8 sphingolipid desaturase
evm.TU.C5.256	euNOG19594	I	Annotation not available
evm.TU.C5.259	euNOG13437	I	Annotation not available
evm.TU.C5.291	euNOG04336	I	Alpha-Ketoglutarate-Dependent protein
evm.TU.C5.311	KOG1200	I	Mitochondrial/plastidial beta-ketoacyl-ACP reductase
evm.TU.C5.313	KOG1202	I	Animal-type fatty acid synthase and related proteins
evm.TU.C5.36	KOG1176	I	Acyl-CoA synthetase
evm.TU.C5.371	KOG1176	I	Acyl-CoA synthetase
evm.TU.C5.445	KOG3964	I	Phosphatidylglycerolphosphate synthase
evm.TU.C5.507	KOG1505	I	Lysophosphatidic acid acyltransferase LPAAT and related acyltransferases
evm.TU.C5.583	KOG1617	I	CDP-alcohol phosphatidyltransferase/Phosphatidylglycerol-phosphate synthase
evm.TU.C5.63	euNOG09591	I	Carnitine racemase
evm.TU.C5.64	euNOG09591	I	Carnitine racemase
evm.TU.C5.640	KOG0016	I	Enoyl-CoA hydratase/isomerase
evm.TU.C5.660	KOG3146	I	Dolichyl pyrophosphate phosphatase and related acid phosphatases
evm.TU.C5.736	KOG2112	I	Lysophospholipase
evm.TU.C5.820	euNOG04336	I	Alpha-Ketoglutarate-Dependent protein
evm.TU.C5.822	KOG1329	I	Phospholipase D1
evm.TU.C5.824	KOG3957	I	Predicted L-carnitine dehydratase/alpha-methylacyl-CoA racemase
evm.TU.C6.115	KOG1179	I	Very long-chain acyl-CoA synthetase/fatty acid transporter
evm.TU.C6.123	KOG1202	I	Animal-type fatty acid synthase and related proteins
evm.TU.C6.14	KOG1390	I	Acetyl-CoA acetyltransferase
evm.TU.C6.140	KOG3717	I	Carnitine O-acyltransferase CRAT
evm.TU.C6.172	KOG3889	I	Predicted gamma-butyrobetaine,2-oxoglutarate dioxygenase
evm.TU.C6.22	KOG1176	I	Acyl-CoA synthetase
evm.TU.C6.293	KOG4519	I	Phosphomevalonate kinase
evm.TU.C6.327	KOG4178	I	Soluble epoxide hydrolase
evm.TU.C6.353	KOG1888	I	Putative phosphoinositide phosphatase
evm.TU.C6.363	KOG1329	I	Phospholipase D1
evm.TU.C6.37	KOG3719	I	Carnitine O-acyltransferase CPT2/YAT1
evm.TU.C6.382	KOG3957	I	Predicted L-carnitine dehydratase/alpha-methylacyl-CoA racemase
evm.TU.C6.383	KOG3957	I	Predicted L-carnitine dehydratase/alpha-methylacyl-CoA racemase
evm.TU.C6.400	euNOG13439	I	Phosphatidylglycerol specific phospholipase
evm.TU.C6.417	euNOG04005	I	Methyltransferase
evm.TU.C6.475	KOG2822	I	Sphingoid base-phosphate phosphatase
evm.TU.C6.480	KOG1180	I	Acyl-CoA synthetase
evm.TU.C6.504	KOG2304	I	3-hydroxyacyl-CoA dehydrogenase
evm.TU.C6.535	euNOG04427	I	Dioxygenase
evm.TU.C6.55	KOG2877	I	sn-1,2-diacylglycerol ethanolamine- and cholinephosphotranferases
evm.TU.C6.551	KOG1440	I	CDP-diacylglycerol synthase
evm.TU.C6.574	euNOG09639	I	Phosphoric diester hydrolase
evm.TU.C6.621	KOG1362	I	Choline transporter-like protein
evm.TU.C6.645	KOG1390	I	Acetyl-CoA acetyltransferase
evm.TU.C6.719	KOG2305	I	3-hydroxyacyl-CoA dehydrogenase
evm.TU.C6.735	KOG0693	I	Myo-inositol-1-phosphate synthase
evm.TU.C6.779	KOG3770	I	Acid sphingomyelinase and PHM5 phosphate metabolism protein
evm.TU.C6.810	KOG2877	I	sn-1,2-diacylglycerol ethanolamine- and cholinephosphotranferases
evm.TU.C6.866	euNOG04670	I	Protein involved in fatty acid biosynthetic process
evm.TU.C7.176	KOG1200	I	Mitochondrial/plastidial beta-ketoacyl-ACP reductase
evm.TU.C7.195	KOG2208	I	Vigilin
evm.TU.C7.299	KOG4826	I	C-8,7 sterol isomerase
evm.TU.C7.311	KOG3035	I	Isoamyl acetate-hydrolyzing esterase
evm.TU.C7.333	KOG0368	I	Acetyl-CoA carboxylase
evm.TU.C7.338	KOG2848	I	1-acyl-sn-glycerol-3-phosphate acyltransferase
evm.TU.C7.34	KOG3730	I	Acyl-CoA:dihydroxyactetone-phosphate acyltransferase DHAPAT
evm.TU.C7.340	euNOG13439	I	Phosphatidylglycerol specific phospholipase
evm.TU.C7.356	KOG0380	I	Sterol O-acyltransferase/Diacylglycerol O-acyltransferase
evm.TU.C7.390	KOG4231	I	Intracellular membrane-bound Ca2+-independent phospholipase A2
evm.TU.C7.422	KOG1329	I	Phospholipase D1
evm.TU.C7.440	KOG1737	I	Oxysterol-binding protein
evm.TU.C7.443	euNOG04336	I	Alpha-Ketoglutarate-Dependent protein
evm.TU.C7.551	KOG3059	I	N-acetylglucosaminyltransferase complex, subunit PIG-C/GPI2, required for phosphatidylinositol biosynthesis
evm.TU.C7.615	euNOG04336	I	Alpha-Ketoglutarate-Dependent protein
evm.TU.C7.631	KOG2112	I	Lysophospholipase
evm.TU.C7.642	KOG1177	I	Long chain fatty acid acyl-CoA ligase
evm.TU.C7.645	KOG0139	I	Short-chain acyl-CoA dehydrogenase
evm.TU.C8.142	euNOG04017	I	Fatty acid synthase alpha subunit
evm.TU.C8.143	euNOG04454	I	Fatty acid synthase subunit beta
evm.TU.C8.286	KOG1325	I	Lysophospholipase
evm.TU.C8.302	KOG3030	I	Lipid phosphate phosphatase and related enzymes of the PAP2 family
evm.TU.C8.313	KOG2468	I	Dolichol kinase
evm.TU.C8.361	KOG3177	I	Oligoketide cyclase/lipid transport protein
evm.TU.C8.37	KOG1202	I	Animal-type fatty acid synthase and related proteins
evm.TU.C8.377	euNOG10005	I	Secretory lipase
evm.TU.C8.40	KOG1176	I	Acyl-CoA synthetase
evm.TU.C8.538	KOG1681	I	Enoyl-CoA isomerase
evm.TU.C8.561	KOG2624	I	Triglyceride lipase-cholesterol esterase
evm.TU.scaffold00023.22	KOG1176	I	Acyl-CoA synthetase
evm.TU.scaffold00023.3	KOG1459	I	Squalene synthetase
evm.TU.scaffold00023.33	KOG2329	I	Alkaline ceramidase
evm.TU.scaffold00023.40	KOG1176	I	Acyl-CoA synthetase
evm.TU.scaffold00023.43	KOG1176	I	Acyl-CoA synthetase
evm.TU.C2.1063	KOG1430	IE	C-3 sterol dehydrogenase/3-beta-hydroxysteroid dehydrogenase and related dehydrogenases
evm.TU.C3.11	KOG1430	IE	C-3 sterol dehydrogenase/3-beta-hydroxysteroid dehydrogenase and related dehydrogenases
evm.TU.C4.395	KOG0238	IE	3-Methylcrotonyl-CoA carboxylase, biotin-containing subunit/Propionyl-CoA carboxylase, alpha chain/Acetyl-CoA carboxylase, biotin carboxylase subunit
evm.TU.C5.43	KOG1430	IE	C-3 sterol dehydrogenase/3-beta-hydroxysteroid dehydrogenase and related dehydrogenases
evm.TU.C7.644	KOG0238	IE	3-Methylcrotonyl-CoA carboxylase, biotin-containing subunit/Propionyl-CoA carboxylase, alpha chain/Acetyl-CoA carboxylase, biotin carboxylase subunit
evm.TU.C8.374	KOG1430	IE	C-3 sterol dehydrogenase/3-beta-hydroxysteroid dehydrogenase and related dehydrogenases
evm.TU.scaffold00026.2	KOG0238	IE	3-Methylcrotonyl-CoA carboxylase, biotin-containing subunit/Propionyl-CoA carboxylase, alpha chain/Acetyl-CoA carboxylase, biotin carboxylase subunit
evm.TU.C4.301	KOG2547	IM	Ceramide glucosyltransferase
evm.TU.C1.559	KOG2541	IO	Palmitoyl protein thioesterase
evm.TU.C1.186	KOG1047	IOVE	Bifunctional leukotriene A4 hydrolase/aminopeptidase LTA4H
evm.TU.C1.888	KOG1394	IQ	3-oxoacyl-(acyl-carrier-protein) synthase (I and II)
evm.TU.C2.296	KOG1269	IR	SAM-dependent methyltransferases
evm.TU.C3.33	KOG1269	IR	SAM-dependent methyltransferases
evm.TU.C4.428	KOG4169	IR	15-hydroxyprostaglandin dehydrogenase and related dehydrogenases
evm.TU.C4.446	KOG0059	IR	Lipid exporter ABCA1 and related proteins, ABC superfamily
evm.TU.C4.826	KOG1269	IR	SAM-dependent methyltransferases
evm.TU.C8.184	KOG1269	IR	SAM-dependent methyltransferases
evm.TU.C8.55	KOG1269	IR	SAM-dependent methyltransferases
evm.TU.C4.185	KOG1435	IT	Sterol reductase/lamin B receptor
evm.TU.C4.680	KOG1435	IT	Sterol reductase/lamin B receptor
evm.TU.C5.463	KOG1118	IT	Lysophosphatidic acid acyltransferase endophilin/SH3GL, involved in synaptic vesicle formation
evm.TU.C6.541	KOG1435	IT	Sterol reductase/lamin B receptor
evm.TU.C7.106	KOG1435	IT	Sterol reductase/lamin B receptor
evm.TU.C8.475	KOG1435	IT	Sterol reductase/lamin B receptor
evm.TU.C1.179	KOG2308	IU	Phosphatidic acid-preferring phospholipase A1, contains DDHD domain
evm.TU.C6.469	KOG2308	IU	Phosphatidic acid-preferring phospholipase A1, contains DDHD domain
evm.TU.C1.1070	KOG2915	J	tRNA(1-methyladenosine) methyltransferase, subunit GCD14
evm.TU.C1.1071	KOG2007	J	Cysteinyl-tRNA synthetase
evm.TU.C1.1096	KOG2317	J	Putative translation initiation inhibitor UK114/IBM1
evm.TU.C1.1148	KOG3331	J	Mitochondrial/chloroplast ribosomal protein L4/L29
evm.TU.C1.1237	euNOG14283	J	Carbon-Nitrogen ligase, with glutamine as amido-N-donor
evm.TU.C1.136	KOG3424	J	40S ribosomal protein S24
evm.TU.C1.153	KOG2317	J	Putative translation initiation inhibitor UK114/IBM1
evm.TU.C1.176	KOG1714	J	60s ribosomal protein L18
evm.TU.C1.213	euNOG11046	J	Translation initiation factor
evm.TU.C1.227	euNOG04029	J	Annotation not available
evm.TU.C1.230	KOG3082	J	Methionyl-tRNA formyltransferase
evm.TU.C1.244	KOG1762	J	60s acidic ribosomal protein P1
evm.TU.C1.257	KOG1145	J	Mitochondrial translation initiation factor 2 (IF-2; GTPase)
evm.TU.C1.259	KOG0832	J	Mitochondrial/chloroplast ribosomal protein S2
evm.TU.C1.276	KOG1768	J	40s ribosomal protein S26
evm.TU.C1.293	KOG2963	J	RNA-binding protein required for 60S ribosomal subunit biogenesis
evm.TU.C1.304	KOG3418	J	60S ribosomal protein L27
evm.TU.C1.320	KOG0052	J	Translation elongation factor EF-1 alpha/Tu
evm.TU.C1.323	KOG3204	J	60S ribosomal protein L13a
evm.TU.C1.33	KOG0433	J	Isoleucyl-tRNA synthetase
evm.TU.C1.37	KOG0877	J	40S ribosomal protein S2/30S ribosomal protein S5
evm.TU.C1.371	KOG2648	J	Diphthamide biosynthesis protein
evm.TU.C1.39	KOG1670	J	Translation initiation factor 4F, cap-binding subunit (eIF-4E) and related cap-binding proteins
evm.TU.C1.407	KOG1951	J	GTP-binding protein AARP2 involved in 40S ribosome biogenesis
evm.TU.C1.432	KOG0469	J	Elongation factor 2
evm.TU.C1.45	KOG2102	J	Exosomal 3-5 exoribonuclease complex, subunit Rrp44/Dis3
evm.TU.C1.471	KOG1612	J	Exosomal 3-5 exoribonuclease complex, subunit Rrp42
evm.TU.C1.480	KOG2783	J	Phenylalanyl-tRNA synthetase
evm.TU.C1.508	KOG1195	J	Arginyl-tRNA synthetase
evm.TU.C1.518	euNOG12116	J	Mitochondrial ribosomal protein
evm.TU.C1.552	euNOG19035	J	Annotation not available
evm.TU.C1.707	KOG1936	J	Histidyl-tRNA synthetase
evm.TU.C1.718	euNOG10183	J	Ribosomal protein L36
evm.TU.C1.733	KOG3933	J	Mitochondrial ribosomal protein S28
evm.TU.C1.755	KOG3262	J	H/ACA small nucleolar RNP component GAR1
evm.TU.C1.756	KOG1637	J	Threonyl-tRNA synthetase
evm.TU.C1.784	KOG1461	J	Translation initiation factor 2B, epsilon subunit (eIF-2Bepsilon/GCD6)
evm.TU.C1.792	euNOG13271	J	Annotation not available
evm.TU.C1.793	KOG0437	J	Leucyl-tRNA synthetase
evm.TU.C1.797	KOG3344	J	40s ribosomal protein s10
evm.TU.C1.826	KOG3166	J	60S ribosomal protein L7A
evm.TU.C1.902	KOG0555	J	Asparaginyl-tRNA synthetase
evm.TU.C1.943	KOG0556	J	Aspartyl-tRNA synthetase
evm.TU.C1.950	KOG2049	J	Translational repressor MPT5/PUF4 and related RNA-binding proteins (Puf superfamily)
evm.TU.C1.956	KOG2314	J	Translation initiation factor 3, subunit b (eIF-3b)
evm.TU.C1.977	KOG2971	J	RNA-binding protein required for biogenesis of the ribosomal 60S subunit
evm.TU.C2.1029	KOG0815	J	60S acidic ribosomal protein P0
evm.TU.C2.1041	KOG2072	J	Translation initiation factor 3, subunit a (eIF-3a)
evm.TU.C2.1082	KOG0886	J	40S ribosomal protein S2
evm.TU.C2.155	KOG1669	J	Predicted mRNA cap-binding protein related to eIF-4E
evm.TU.C2.190	KOG1147	J	Glutamyl-tRNA synthetase
evm.TU.C2.191	KOG1569	J	50S ribosomal protein L1
evm.TU.C2.216	KOG4600	J	Mitochondrial ribosomal protein MRP7 (L2)
evm.TU.C2.227	KOG4685	J	tRNA splicing endonuclease SEN2
evm.TU.C2.287	KOG2623	J	Tyrosyl-tRNA synthetase
evm.TU.C2.298	KOG0465	J	Mitochondrial elongation factor
evm.TU.C2.322	KOG3499	J	60S ribosomal protein L38
evm.TU.C2.324	KOG0436	J	Methionyl-tRNA synthetase
evm.TU.C2.338	KOG0397	J	60S ribosomal protein L11
evm.TU.C2.382	KOG2102	J	Exosomal 3-5 exoribonuclease complex, subunit Rrp44/Dis3
evm.TU.C2.397	KOG0438	J	Mitochondrial/chloroplast ribosomal protein L2
evm.TU.C2.406	euNOG09473	J	Protein involved in mitochondrial translation
evm.TU.C2.46	KOG1416	J	tRNA(1-methyladenosine) methyltransferase, subunit GCD10
evm.TU.C2.504	KOG0401	J	Translation initiation factor 4F, ribosome/mRNA-bridging subunit (eIF-4G)
evm.TU.C2.531	euNOG11895	J	Ribosomal protein
evm.TU.C2.552	KOG3278	J	Mitochondrial/chloroplast ribosomal protein L28
evm.TU.C2.557	KOG1646	J	40S ribosomal protein S6
evm.TU.C2.580	KOG1076	J	Translation initiation factor 3, subunit c (eIF-3c)
evm.TU.C2.583	KOG3184	J	60S ribosomal protein L7
evm.TU.C2.604	KOG3203	J	Mitochondrial/chloroplast ribosomal protein L13
evm.TU.C2.605	KOG1753	J	40S ribosomal protein S16
evm.TU.C2.607	KOG0407	J	40S ribosomal protein S14
evm.TU.C2.622	KOG0187	J	40S ribosomal protein S17
evm.TU.C2.641	KOG3449	J	60S acidic ribosomal protein P2
evm.TU.C2.642	KOG0898	J	40S ribosomal protein S15
evm.TU.C2.672	KOG1465	J	Translation initiation factor 2B, beta subunit (eIF-2Bbeta/GCD7)
evm.TU.C2.674	KOG1749	J	40S ribosomal protein S23
evm.TU.C2.676	KOG3280	J	Mitochondrial/chloroplast ribosomal protein L17
evm.TU.C2.681	KOG2975	J	Translation initiation factor 3, subunit f (eIF-3f)
evm.TU.C2.692	KOG0650	J	WD40 repeat nucleolar protein Bop1, involved in ribosome biogenesis
evm.TU.C2.701	KOG3255	J	60S ribosomal protein L9
evm.TU.C2.710	KOG1247	J	Methionyl-tRNA synthetase
evm.TU.C2.730	KOG1468	J	Predicted translation initiation factor related to eIF-2B alpha/beta/delta subunits (CIG2/IDI2)
evm.TU.C2.814	KOG3409	J	Exosomal 3-5 exoribonuclease complex, subunit ski4 (Csl4)
evm.TU.C2.815	KOG0467	J	Translation elongation factor 2/ribosome biogenesis protein RIA1 and related proteins
evm.TU.C2.819	KOG3445	J	Mitochondrial/chloroplast ribosomal protein 36a
evm.TU.C2.834	KOG2523	J	Predicted RNA-binding protein with PUA domain
evm.TU.C2.840	euNOG11077	J	Protein involved in mitochondrial translation
evm.TU.C2.849	KOG1560	J	Translation initiation factor 3, subunit h (eIF-3h)
evm.TU.C2.883	KOG2050	J	Puf family RNA-binding protein
evm.TU.C2.893	KOG3436	J	60S ribosomal protein L35
evm.TU.C2.916	KOG2324	J	Prolyl-tRNA synthetase
evm.TU.C2.92	KOG0328	J	Predicted ATP-dependent RNA helicase FAL1, involved in rRNA maturation, DEAD-box superfamily
evm.TU.C2.952	KOG1694	J	60s ribosomal protein L6
evm.TU.C2.961	KOG2102	J	Exosomal 3-5 exoribonuclease complex, subunit Rrp44/Dis3
evm.TU.C2.975	KOG1678	J	60s ribosomal protein L15
evm.TU.C2.989	KOG0829	J	60S ribosomal protein L18A
evm.TU.C2.995	KOG1885	J	Lysyl-tRNA synthetase (class II)
evm.TU.C3.1003	KOG1148	J	Glutaminyl-tRNA synthetase
evm.TU.C3.120	euNOG08860	J	37S ribosomal protein
evm.TU.C3.140	KOG3452	J	60S ribosomal protein L36
evm.TU.C3.152	KOG0466	J	Translation initiation factor 2, gamma subunit (eIF-2gamma; GTPase)
evm.TU.C3.158	KOG3311	J	Ribosomal protein S18
evm.TU.C3.165	KOG1384	J	tRNA delta(2)-isopentenylpyrophosphate transferase
evm.TU.C3.179	KOG3412	J	60S ribosomal protein L28
evm.TU.C3.235	KOG2529	J	Pseudouridine synthase
evm.TU.C3.25	KOG1191	J	Mitochondrial GTPase
evm.TU.C3.267	KOG2925	J	Predicted translation initiation factor related to eIF-1A
evm.TU.C3.275	euNOG11565	J	Ligase, forming carbon-nitrogen bonds
evm.TU.C3.307	KOG3505	J	Mitochondrial/chloroplast ribosomal protein L33-like
evm.TU.C3.333	KOG3254	J	Mitochondrial/chloroplast ribosomal protein L6
evm.TU.C3.34	KOG2311	J	NAD/FAD-utilizing protein possibly involved in translation
evm.TU.C3.394	KOG0554	J	Asparaginyl-tRNA synthetase (mitochondrial)
evm.TU.C3.405	KOG3429	J	Predicted peptidyl-tRNA hydrolase
evm.TU.C3.424	KOG2206	J	Exosome 3-5 exoribonuclease complex, subunit PM/SCL-100 (Rrp6)
evm.TU.C3.538	KOG2438	J	Glutamyl-tRNA amidotransferase subunit B
evm.TU.C3.545	euNOG13251	J	Annotation not available
evm.TU.C3.546	KOG2758	J	Translation initiation factor 3, subunit e (eIF-3e)
evm.TU.C3.554	KOG0004	J	Ubiquitin/40S ribosomal protein S27a fusion
evm.TU.C3.571	KOG1041	J	Translation initiation factor 2C (eIF-2C) and related proteins
evm.TU.C3.578	KOG2188	J	Predicted RNA-binding protein, contains Pumilio domains
evm.TU.C3.602	KOG3320	J	40S ribosomal protein S7
evm.TU.C3.634	KOG3434	J	60S ribosomal protein L22
evm.TU.C3.660	KOG2509	J	Seryl-tRNA synthetase
evm.TU.C3.691	KOG0462	J	Elongation factor-type GTP-binding protein
evm.TU.C3.699	KOG3123	J	Diphthine synthase
evm.TU.C3.762	KOG3291	J	Ribosomal protein S7
evm.TU.C3.774	KOG1211	J	Amidases
evm.TU.C3.831	KOG3353	J	60S ribosomal protein L22
evm.TU.C3.869	KOG1754	J	40S ribosomal protein S15/S22
evm.TU.C3.927	KOG1637	J	Threonyl-tRNA synthetase
evm.TU.C3.931	KOG2256	J	Predicted protein involved in nuclear export of pre-ribosomes
evm.TU.C3.936	KOG2335	J	tRNA-dihydrouridine synthase
evm.TU.C3.938	KOG1767	J	40S ribosomal protein S25
evm.TU.C3.948	KOG1462	J	Translation initiation factor 2B, gamma subunit (eIF-2Bgamma/GCD1)
evm.TU.C3.968	KOG1211	J	Amidases
evm.TU.C3.975	KOG2144	J	Tyrosyl-tRNA synthetase, cytoplasmic
evm.TU.C4.132	KOG0746	J	60S ribosomal protein L3 and related proteins
evm.TU.C4.166	KOG1242	J	Protein containing adaptin N-terminal region
evm.TU.C4.179	KOG3422	J	Mitochondrial ribosomal protein L16
evm.TU.C4.193	KOG2472	J	Phenylalanyl-tRNA synthetase beta subunit
evm.TU.C4.20	euNOG13327	J	Processing protein
evm.TU.C4.211	KOG2409	J	KRR1-interacting protein involved in 40S ribosome biogenesis
evm.TU.C4.220	KOG3411	J	40S ribosomal protein S19
evm.TU.C4.261	KOG1144	J	Translation initiation factor 5B (eIF-5B)
evm.TU.C4.266	KOG3271	J	Translation initiation factor 5A (eIF-5A)
evm.TU.C4.273	KOG4756	J	Mitochondrial ribosomal protein L27
evm.TU.C4.278	KOG3283	J	40S ribosomal protein S8
evm.TU.C4.306	euNOG14016	J	Ribonuclease III
evm.TU.C4.348	KOG3419	J	Mitochondrial/chloroplast ribosomal protein S16
evm.TU.C4.350	euNOG04125	J	Annotation not available
evm.TU.C4.38	KOG1488	J	Translational repressor Pumilio/PUF3 and related RNA-binding proteins (Puf superfamily)
evm.TU.C4.391	euNOG09674	J	Woronin body protein
evm.TU.C4.468	KOG1570	J	60S ribosomal protein L10A
evm.TU.C4.474	KOG0846	J	Mitochondrial/chloroplast ribosomal protein L15/L10
evm.TU.C4.489	KOG4708	J	Mitochondrial ribosomal protein MRP17
evm.TU.C4.498	euNOG23003	J	Translation initiation factor
evm.TU.C4.499	KOG0460	J	Mitochondrial translation elongation factor Tu
evm.TU.C4.518	KOG2522	J	Filamentous baseplate protein Ligatin, contains PUA domain
evm.TU.C4.547	KOG3769	J	Ribonuclease III domain proteins
evm.TU.C4.575	KOG0875	J	60S ribosomal protein L5
evm.TU.C4.623	KOG1211	J	Amidases
evm.TU.C4.630	KOG1790	J	60s ribosomal protein L34
evm.TU.C4.634	KOG2869	J	Meiotic cell division protein Pelota/DOM34
evm.TU.C4.655	KOG1723	J	60s ribosomal protein L30 isolog
evm.TU.C4.676	KOG0556	J	Aspartyl-tRNA synthetase
evm.TU.C4.711	KOG1004	J	Exosomal 3-5 exoribonuclease complex subunit Rrp40
evm.TU.C4.718	KOG2539	J	Mitochondrial/chloroplast ribosome small subunit component
evm.TU.C4.720	KOG1741	J	Mitochondrial/chloroplast ribosomal protein S14/S29
evm.TU.C4.754	KOG2916	J	Translation initiation factor 2, alpha subunit (eIF-2alpha)
evm.TU.C4.768	KOG2554	J	Pseudouridylate synthase
evm.TU.C4.772	KOG0830	J	40S ribosomal protein SA (P40)/Laminin receptor 1
evm.TU.C4.773	euNOG10367	J	Ribosomal protein S15
evm.TU.C4.823	KOG1711	J	Mitochondrial/chloroplast ribosomal protein L22
evm.TU.C4.84	KOG0400	J	40S ribosomal protein S13
evm.TU.C4.863	KOG2154	J	Predicted nucleolar protein involved in ribosome biogenesis
evm.TU.C4.876	KOG1041	J	Translation initiation factor 2C (eIF-2C) and related proteins
evm.TU.C4.883	KOG2145	J	Cytoplasmic tryptophanyl-tRNA synthetase
evm.TU.C5.139	KOG3323	J	D-Tyr-tRNA (Tyr) deacylase
evm.TU.C5.148	KOG0900	J	40S ribosomal protein S20
evm.TU.C5.235	KOG3401	J	60S ribosomal protein L26
evm.TU.C5.309	KOG4772	J	Predicted tRNA-splicing endonuclease subunit
evm.TU.C5.393	KOG0465	J	Mitochondrial elongation factor
evm.TU.C5.424	KOG1035	J	eIF-2alpha kinase GCN2
evm.TU.C5.456	KOG0398	J	Mitochondrial/chloroplast ribosomal protein L5/L7
evm.TU.C5.462	KOG2309	J	60s ribosomal protein L2/L8
evm.TU.C5.494	KOG3185	J	Translation initiation factor 6 (eIF-6)
evm.TU.C5.501	KOG2255	J	Peptidyl-tRNA hydrolase
evm.TU.C5.503	KOG2298	J	Glycyl-tRNA synthetase and related class II tRNA synthetase
evm.TU.C5.521	KOG2529	J	Pseudouridine synthase
evm.TU.C5.524	KOG0688	J	Peptide chain release factor 1 (eRF1)
evm.TU.C5.527	KOG1751	J	60s ribosomal protein L23
evm.TU.C5.539	KOG1628	J	40S ribosomal protein S3A
evm.TU.C5.542	KOG2509	J	Seryl-tRNA synthetase
evm.TU.C5.571	KOG0435	J	Leucyl-tRNA synthetase
evm.TU.C5.601	KOG1697	J	Mitochondrial/chloroplast ribosomal protein S9
evm.TU.C5.602	KOG1627	J	Translation elongation factor EF-1 gamma
evm.TU.C5.627	KOG1224	J	Para-aminobenzoate (PABA) synthase ABZ1
evm.TU.C5.633	KOG1488	J	Translational repressor Pumilio/PUF3 and related RNA-binding proteins (Puf superfamily)
evm.TU.C5.689	KOG3421	J	60S ribosomal protein L14
evm.TU.C5.704	KOG1242	J	Protein containing adaptin N-terminal region
evm.TU.C5.780	KOG1613	J	Exosomal 3-5 exoribonuclease complex, subunit Rrp43
evm.TU.C5.802	KOG1722	J	60s ribosomal protein L24
evm.TU.C5.808	KOG3403	J	Translation initiation factor 1A (eIF-1A)
evm.TU.C6.225	KOG3928	J	Mitochondrial ribosome small subunit component, mediator of apoptosis DAP3
evm.TU.C6.226	KOG1765	J	Regulator of ribosome synthesis
evm.TU.C6.297	KOG1750	J	Mitochondrial/chloroplast ribosomal protein S12
evm.TU.C6.315	KOG3492	J	Ribosome biogenesis protein NIP7
evm.TU.C6.329	KOG0402	J	60S ribosomal protein L37
evm.TU.C6.342	KOG2613	J	NMD protein affecting ribosome stability and mRNA decay
evm.TU.C6.350	KOG2159	J	tRNA nucleotidyltransferase/poly(A) polymerase
evm.TU.C6.354	KOG1035	J	eIF-2alpha kinase GCN2
evm.TU.C6.384	KOG1149	J	Glutamyl-tRNA synthetase (mitochondrial)
evm.TU.C6.413	KOG4163	J	Prolyl-tRNA synthetase
evm.TU.C6.416	KOG1068	J	Exosomal 3-5 exoribonuclease complex, subunit Rrp41 and related exoribonucleases
evm.TU.C6.420	KOG2241	J	tRNA-binding protein
evm.TU.C6.482	KOG0122	J	Translation initiation factor 3, subunit g (eIF-3g)
evm.TU.C6.553	euNOG04174	J	Rrna binding protein
evm.TU.C6.559	KOG1715	J	Mitochondrial/chloroplast ribosomal protein L12
evm.TU.C6.628	KOG0188	J	Alanyl-tRNA synthetase
evm.TU.C6.640	euNOG14285	J	Annotation not available
evm.TU.C6.644	KOG0468	J	U5 snRNP-specific protein
evm.TU.C6.668	KOG2147	J	Nucleolar protein involved in 40S ribosome biogenesis
evm.TU.C6.724	KOG3031	J	Protein required for biogenesis of the ribosomal 60S subunit
evm.TU.C6.725	KOG0432	J	Valyl-tRNA synthetase
evm.TU.C6.727	KOG2363	J	Protein subunit of nuclear ribonuclease P (RNase P)
evm.TU.C6.764	KOG4771	J	Nucleolar protein (NOP16) involved in 60S ribosomal subunit biogenesis
evm.TU.C6.775	KOG1069	J	Exosomal 3-5 exoribonuclease complex, subunit Rrp46
evm.TU.C7.104	KOG4089	J	Predicted mitochondrial ribosomal protein L23
evm.TU.C7.145	KOG1885	J	Lysyl-tRNA synthetase (class II)
evm.TU.C7.191	KOG0458	J	Elongation factor 1 alpha
evm.TU.C7.205	KOG0459	J	Polypeptide release factor 3
evm.TU.C7.232	KOG3191	J	Predicted N6-DNA-methyltransferase
evm.TU.C7.234	KOG1143	J	Predicted translation elongation factor
evm.TU.C7.280	KOG0857	J	60s ribosomal protein L10
evm.TU.C7.281	KOG2988	J	60S ribosomal protein L30
evm.TU.C7.285	KOG3051	J	RNA binding/translational regulation protein of the SUA5 family
evm.TU.C7.303	KOG2767	J	Translation initiation factor 5 (eIF-5)
evm.TU.C7.318	KOG1614	J	Exosomal 3-5 exoribonuclease complex, subunit Rrp45
evm.TU.C7.345	KOG0901	J	60S ribosomal protein L14/L17/L23
evm.TU.C7.348	KOG2553	J	Pseudouridylate synthase
evm.TU.C7.376	KOG3464	J	60S ribosomal protein L44
evm.TU.C7.384	KOG1242	J	Protein containing adaptin N-terminal region
evm.TU.C7.404	KOG2726	J	Mitochondrial polypeptide chain release factor
evm.TU.C7.44	KOG4133	J	tRNA splicing endonuclease
evm.TU.C7.449	KOG2315	J	Predicted translation initiation factor related to eIF-3a
evm.TU.C7.453	KOG3073	J	Protein required for 18S rRNA maturation and 40S ribosome biogenesis
evm.TU.C7.475	KOG1770	J	Translation initiation factor 1 (eIF-1/SUI1)
evm.TU.C7.514	KOG1779	J	40s ribosomal protein S27
evm.TU.C7.526	KOG0378	J	40S ribosomal protein S4
evm.TU.C7.534	KOG1732	J	60S ribosomal protein L21
evm.TU.C7.535	KOG3301	J	Ribosomal protein S4
evm.TU.C7.625	KOG0327	J	Translation initiation factor 4F, helicase subunit (eIF-4A) and related helicases
evm.TU.C7.65	KOG1466	J	Translation initiation factor 2B, alpha subunit (eIF-2Balpha/GCN3)
evm.TU.C7.668	KOG0887	J	60S ribosomal protein L35A/L37
evm.TU.C7.676	KOG2334	J	tRNA-dihydrouridine synthase
evm.TU.C7.693	KOG2768	J	Translation initiation factor 2, beta subunit (eIF-2beta)
evm.TU.C7.83	KOG2646	J	Ribosomal protein S5
evm.TU.C7.84	KOG2187	J	tRNA uracil-5-methyltransferase and related tRNA-modifying enzymes
evm.TU.C8.135	KOG1211	J	Amidases
evm.TU.C8.141	KOG1253	J	tRNA methyltransferase
evm.TU.C8.158	KOG1211	J	Amidases
evm.TU.C8.252	KOG2411	J	Aspartyl-tRNA synthetase, mitochondrial
evm.TU.C8.276	KOG1211	J	Amidases
evm.TU.C8.305	euNOG10190	J	Ribosomal protein
evm.TU.C8.320	KOG2317	J	Putative translation initiation inhibitor UK114/IBM1
evm.TU.C8.351	KOG2648	J	Diphthamide biosynthesis protein
evm.TU.C8.375	euNOG09564	J	Ribosomal protein S8
evm.TU.C8.429	KOG1728	J	40S ribosomal protein S11
evm.TU.C8.435	KOG3486	J	40S ribosomal protein S21
evm.TU.C8.436	KOG2784	J	Phenylalanyl-tRNA synthetase, beta subunit
evm.TU.C8.458	KOG0901	J	60S ribosomal protein L14/L17/L23
evm.TU.C8.506	KOG0434	J	Isoleucyl-tRNA synthetase
evm.TU.C8.568	KOG2479	J	Translation initiation factor 3, subunit d (eIF-3d)
evm.TU.C8.78	KOG3311	J	Ribosomal protein S18
evm.TU.C8.80	KOG2917	J	Predicted exosome subunit
evm.TU.C8.97	euNOG11207	J	Annotation not available
evm.TU.scaffold00026.10	KOG2198	J	tRNA cytosine-5-methylases and related enzymes of the NOL1/NOP2/sun superfamily
evm.TU.C1.1187	KOG2874	JD	rRNA processing protein
evm.TU.C1.329	KOG1212	JIT	Amidases
evm.TU.C1.87	KOG1212	JIT	Amidases
evm.TU.C1.99	KOG1212	JIT	Amidases
evm.TU.C2.767	KOG1212	JIT	Amidases
evm.TU.C3.1016	KOG1212	JIT	Amidases
evm.TU.C3.262	KOG1212	JIT	Amidases
evm.TU.C3.54	KOG1212	JIT	Amidases
evm.TU.C3.719	KOG1212	JIT	Amidases
evm.TU.C3.783	KOG1212	JIT	Amidases
evm.TU.C3.793	KOG1212	JIT	Amidases
evm.TU.C3.823	KOG1212	JIT	Amidases
evm.TU.C6.155	KOG1212	JIT	Amidases
evm.TU.C6.35	KOG1212	JIT	Amidases
evm.TU.C8.229	KOG1212	JIT	Amidases
evm.TU.C2.614	KOG3677	JK	RNA polymerase I-associated factor - PAF67
evm.TU.C2.917	KOG2038	JK	CAATT-binding transcription factor/60S ribosomal subunit biogenesis protein
evm.TU.C4.738	KOG0009	JO	Ubiquitin-like/40S ribosomal S30 protein fusion
evm.TU.C2.1024	KOG3791	JT	Predicted RNA-binding protein involved in translational regulation
evm.TU.C5.197	KOG0643	JT	Translation initiation factor 3, subunit i (eIF-3i)/TGF-beta receptor-interacting protein (TRIP-1)
evm.TU.C6.316	KOG2153	JU	Protein involved in the nuclear export of pre-ribosomes
evm.TU.C1.1009	euNOG08701	K	Sterol regulatory element-binding protein ECM22
evm.TU.C1.1022	KOG2929	K	Transcription factor, component of CCR4 transcriptional complex
evm.TU.C1.1053	euNOG15722	K	Gal4-Like Zn(II)2Cys6 binuclear cluster DNA-binding domain-containing protein
evm.TU.C1.1082	euNOG13119	K	Sequence-Specific DNA binding protein
evm.TU.C1.1089	KOG1861	K	Leucine permease transcriptional regulator
evm.TU.C1.1106	euNOG04344	K	C6 transcription factor
evm.TU.C1.1120	euNOG11106	K	Annotation not available
evm.TU.C1.1123	euNOG14035	K	Annotation not available
evm.TU.C1.113	KOG3233	K	RNA polymerase III, subunit C34
evm.TU.C1.1136	KOG2478	K	Putative RNA polymerase II regulator
evm.TU.C1.1153	KOG3786	K	RNA polymerase II assessory factor Cdc73p
evm.TU.C1.116	euNOG04541	K	C6 transcription factor Ctf1B
evm.TU.C1.1161	euNOG14565	K	Annotation not available
evm.TU.C1.118	KOG0214	K	RNA polymerase II, second largest subunit
evm.TU.C1.1202	euNOG09049	K	Protein involved in meiosis
evm.TU.C1.1245	KOG0570	K	Transcriptional coactivator
evm.TU.C1.1249	euNOG16381	K	Annotation not available
evm.TU.C1.130	KOG4134	K	DNA-dependent RNA polymerase I
evm.TU.C1.146	euNOG09603	K	Protein involved in specific transcription from RNA polymerase II promoter
evm.TU.C1.17	euNOG22215	K	Annotation not available
evm.TU.C1.181	KOG2712	K	Transcriptional coactivator
[truncated: 5,493 more rows]
