# Supplementary material for: Complete genome sequence and transcriptomics analyses reveal pigment biosynthesis and regulatory mechanisms in an industrial strain, Monascus purpureus YY-1
Source: Sci Rep. 2015 Feb 9;5:8331. doi: 10.1038/srep08331 (PMC4321180; doi:10.1038/srep08331)
Supplement: Supplementary Information — Dataset 5 [file srep08331-s6.xls]

## Sheet: Sheet1
Data S5 Specific genes of M.purpureus YY-1
Chromosome location	Putative function
evm.model.C1.101	conserved hypothetical protein
evm.model.C1.1028	conserved hypothetical protein
evm.model.C1.1036
evm.model.C1.1048
evm.model.C1.105	hypothetical protein
evm.model.C1.1074	NAD-binding Rossmann fold oxidoreductase family protein
evm.model.C1.108	involucrin
evm.model.C1.1097	predicted protein
evm.model.C1.1138	PREDICTED: transient receptor potential cation channel subfamily A member 1 homolog
evm.model.C1.1165	hypothetical protein AFUA_7G07060
evm.model.C1.1175	hypothetical protein ASPNIDRAFT_36811
evm.model.C1.1180	oxidoreductase
evm.model.C1.1229	aldehyde dehydrogenase
evm.model.C1.1260
evm.model.C1.1261	predicted protein
evm.model.C1.1262	hypothetical protein BC1G_14270
evm.model.C1.1263	hypothetical protein
evm.model.C1.1268
evm.model.C1.1271
evm.model.C1.1272	Sugar transporter STL1
evm.model.C1.1281
evm.model.C1.14	Uncharacterized aminotransferase C1771.03c
evm.model.C1.167	hypothetical protein MGYG_05849
evm.model.C1.205	prenylated Rab acceptor 1
evm.model.C1.252
evm.model.C1.260	predicted protein
evm.model.C1.290	conserved hypothetical protein
evm.model.C1.307	hypothetical protein ARB_02452
evm.model.C1.316
evm.model.C1.328
evm.model.C1.329	hypothetical protein TRIVIDRAFT_29685
evm.model.C1.36
evm.model.C1.399
evm.model.C1.403	hypothetical protein CIMG_02752
evm.model.C1.405
evm.model.C1.419	hypothetical protein TRIVIDRAFT_180162
evm.model.C1.428
evm.model.C1.48	conserved hypothetical protein
evm.model.C1.491
evm.model.C1.497
evm.model.C1.513
evm.model.C1.522
evm.model.C1.528
evm.model.C1.529
evm.model.C1.534	hypothetical protein FOXB_09105
evm.model.C1.59	hypothetical protein NEUTE1DRAFT_82823
evm.model.C1.60	peptidase family M3
evm.model.C1.603	aldo/keto reductase
evm.model.C1.607	C6 transcription factor
evm.model.C1.608	hypothetical protein ASPNIDRAFT_37001
evm.model.C1.611	Pc13g00920
evm.model.C1.612	hypothetical protein ANI_1_2602074
evm.model.C1.613	unnamed protein product
evm.model.C1.614
evm.model.C1.622
evm.model.C1.643
evm.model.C1.644
evm.model.C1.645
evm.model.C1.665	hypothetical protein AKAW_11187
evm.model.C1.666	hypothetical protein AOR_1_244124
evm.model.C1.667
evm.model.C1.672
evm.model.C1.676
evm.model.C1.69
evm.model.C1.73	5-formyltetrahydrofolate cyclo-ligase
evm.model.C1.748	hypothetical protein PABG_02973
evm.model.C1.753
evm.model.C1.8	hypothetical protein THITE_2117838
evm.model.C1.82	short-chain dehydrogenase
evm.model.C1.828	hypothetical protein ATEG_04667
evm.model.C1.829	NLP/P60 protein
evm.model.C1.85	conserved hypothetical protein
evm.model.C1.852	oxidoreductase
evm.model.C1.873	Pc22g01080
evm.model.C1.877	conserved hypothetical protein
evm.model.C1.88	Putative agmatinase 2; AltName: Full=Agmatine ureohydrolase 2
evm.model.C1.89	class II aldolase/adducin domain protein
evm.model.C1.92	conserved hypothetical protein
evm.model.C1.963	conserved hypothetical protein
evm.model.C1.968	predicted protein
evm.model.C1.97	putative Short-chain dehydrogenase TIC 32
evm.model.C1.98	HHE domain protein
evm.model.C1.985	early nodulin 75 precursor
evm.model.C2.1002	similar to uracil permease
evm.model.C2.1003	allantoin permease
evm.model.C2.1004	AroM family protein
evm.model.C2.1006	Allantoicase
evm.model.C2.101	siderochrome-iron transporter MirB
evm.model.C2.1042	hypothetical protein HMPREF1120_07883
evm.model.C2.1065	hypothetical protein MYCGRDRAFT_35528
evm.model.C2.1069
evm.model.C2.1077	O-methyltransferase
evm.model.C2.1078
evm.model.C2.1146	amidohydrolase family protein
evm.model.C2.1154	FluG domain protein
evm.model.C2.1155	conserved hypothetical protein
evm.model.C2.1160	O-methyltransferase
evm.model.C2.1164
evm.model.C2.1173	efflux pump antibiotic resistance protein
evm.model.C2.1177	hypothetical protein AN0732.2
evm.model.C2.120
evm.model.C2.124	hypothetical protein GLRG_03381
evm.model.C2.135	hypothetical protein LEMA_P014750.1
evm.model.C2.138	permease of the major facilitator superfamily
evm.model.C2.162
evm.model.C2.18	hypothetical protein FG08844.1
evm.model.C2.180	hypothetical protein HMPREF1120_08736
evm.model.C2.2	predicted protein
evm.model.C2.210
evm.model.C2.22	conidial pigment biosynthesis oxidase Abr1/brown 1
evm.model.C2.225	Pc12g00450
evm.model.C2.237	TPA: conserved hypothetical protein
evm.model.C2.24	scytalone dehydratase
evm.model.C2.26	conserved hypothetical protein
evm.model.C2.268
evm.model.C2.308
evm.model.C2.31
evm.model.C2.310
evm.model.C2.313	hypothetical protein HMPREF1120_08172
evm.model.C2.403	hypothetical protein NFIA_104220
evm.model.C2.428	UBA domain-containing protein Ucp14
evm.model.C2.462	hypothetical protein NEUTE2DRAFT_154079
evm.model.C2.503	hypothetical protein FOXB_13283
evm.model.C2.507
evm.model.C2.540	GTPase activating protein (Gyp5)
evm.model.C2.563	aminopeptidase Y
evm.model.C2.565	hypothetical protein FG07702.1
evm.model.C2.568	hypothetical protein FOXB_09434
evm.model.C2.573	predicted protein
evm.model.C2.581
evm.model.C2.627	hypothetical protein TRIVIDRAFT_47643
evm.model.C2.628
evm.model.C2.634	ABC multidrug transporter
evm.model.C2.643
evm.model.C2.747	MFS transporter
evm.model.C2.750	conserved hypothetical protein
evm.model.C2.778	hypothetical protein AN2145.2
evm.model.C2.837	hypothetical protein ACLA_042600
evm.model.C2.838	hypothetical protein ACLA_042600
evm.model.C2.842
evm.model.C2.851	conserved hypothetical protein
evm.model.C2.867	conserved hypothetical protein
evm.model.C2.87
evm.model.C2.886
evm.model.C2.889	hypothetical protein MGYG_02417
evm.model.C2.900	cell wall protein
evm.model.C2.906
evm.model.C2.937
evm.model.C2.938	polyketide synthase
evm.model.C2.939	conserved hypothetical protein
evm.model.C2.945	conserved hypothetical protein
evm.model.C2.959	period circadian protein
evm.model.C2.970	conserved hypothetical protein
evm.model.C2.985	unnamed protein product
evm.model.C2.987
evm.model.C2.996
evm.model.C3.1
evm.model.C3.1000	alcohol dehydrogenase
evm.model.C3.1009	uncharacterized protein LOC100272831
evm.model.C3.1011
evm.model.C3.1013	fumarylacetoacetase
evm.model.C3.1014
evm.model.C3.1021	potential dioxygenase
evm.model.C3.1029	predicted protein
evm.model.C3.1030	hypothetical protein HCAG_04960
evm.model.C3.1031	fungal specific transcription factor domain-containing protein
evm.model.C3.1032	multidrug resistance protein 2
evm.model.C3.1033	multidrug resistance protein 1
evm.model.C3.1034
evm.model.C3.1037	Pc21g22530
evm.model.C3.118	putative Uncharacterized transporter
evm.model.C3.135	Pc22g08520
evm.model.C3.189	hypothetical protein AN8289.2
evm.model.C3.2
evm.model.C3.249	conserved hypothetical protein
evm.model.C3.26
evm.model.C3.298	similar to An11g07670
evm.model.C3.3	hypothetical protein PTT_19543
evm.model.C3.304
evm.model.C3.305
evm.model.C3.311	hypothetical protein FG09111.1
evm.model.C3.35	methyltransferase
evm.model.C3.362
evm.model.C3.367	hypothetical protein TSTA_124260
evm.model.C3.38
evm.model.C3.387	inorganic diphosphatase
evm.model.C3.402
evm.model.C3.428
evm.model.C3.43	MFS multidrug transporter
evm.model.C3.45
evm.model.C3.475	hypothetical protein
evm.model.C3.543	conserved hypothetical protein
evm.model.C3.56	hypothetical protein AN3952.2
evm.model.C3.560
evm.model.C3.569	glycoside hydrolase family 13 protein
evm.model.C3.57	ABC transporter
evm.model.C3.581	methyltransferase
evm.model.C3.607	similar to An02g07670
evm.model.C3.650	hypothetical protein AURANDRAFT_65843
evm.model.C3.657
evm.model.C3.663
evm.model.C3.685	similar to acyl-CoA dehydrogenase
evm.model.C3.686	oxidoreductase
evm.model.C3.722	monoxygenase
evm.model.C3.731
evm.model.C3.755	P450 monooxygenase
evm.model.C3.756	hypothetical protein Epulo_04420
evm.model.C3.784
evm.model.C3.788
evm.model.C3.841
evm.model.C3.851
evm.model.C3.858	conserved hypothetical protein
evm.model.C3.863
evm.model.C3.913	AAA family ATPase
evm.model.C3.914	hypothetical protein NFIA_030960
evm.model.C3.917	aldehyde dehydrogenase
evm.model.C3.922	Probable alpha/beta-glucosidase agdC
evm.model.C3.947	conserved hypothetical protein
evm.model.C3.963
evm.model.C3.972
evm.model.C3.995	predicted protein
evm.model.C3.996	conserved hypothetical protein
evm.model.C4.103
evm.model.C4.142
evm.model.C4.143
evm.model.C4.213	hypothetical protein NFIA_019370
evm.model.C4.214	similar to extracelular serine carboxypeptidase (secreted protein)
evm.model.C4.230
evm.model.C4.283	SRP40
evm.model.C4.292
evm.model.C4.293	glyoxalase/bleomycin resistance protein/dioxygenase
evm.model.C4.405	predicted protein
evm.model.C4.408
evm.model.C4.414
evm.model.C4.417	hypothetical protein AKAW_06018
evm.model.C4.431
evm.model.C4.439
evm.model.C4.443	amino acid permease
evm.model.C4.45
evm.model.C4.458	conserved hypothetical protein
evm.model.C4.466	proline-rich
evm.model.C4.495	Pc12g15060
evm.model.C4.507	hypothetical protein ARB_02246
evm.model.C4.508	MFS transporter
evm.model.C4.514	predicted protein
evm.model.C4.516
evm.model.C4.517	hypothetical protein CPC735_066890
evm.model.C4.522	hypothetical protein AKAW_06602
evm.model.C4.532
evm.model.C4.551	similar to An08g12110
evm.model.C4.554
evm.model.C4.602	hypothetical protein PTT_08177
evm.model.C4.668
evm.model.C4.679	polysugar degrading alpha-amylase
evm.model.C4.681	hypothetical protein MYCTH_2308895
evm.model.C4.693	enniatin synthetase
evm.model.C4.695	conserved hypothetical protein
evm.model.C4.704
evm.model.C4.722	n-ethylammeline chlorohydrolase
evm.model.C4.743	allantoate permease
evm.model.C4.76	Dynamin family protein
evm.model.C4.769	Fum19p
evm.model.C4.770	hypothetical protein BC1G_12625
evm.model.C4.771	ABC multidrug transporter
evm.model.C4.774	Pc06g00560
evm.model.C4.793	hypothetical protein SS1G_00057
evm.model.C4.794	hypothetical protein SNOG_14654
evm.model.C4.796	hypothetical protein THITE_2050573
evm.model.C4.798	C6 transcription factor
evm.model.C4.8
evm.model.C4.806	hypothetical protein NECHADRAFT_83479
evm.model.C4.813	hypothetical protein SNOG_15405
evm.model.C4.818	hypothetical protein HMPREF1120_07602
evm.model.C4.826	conserved hypothetical protein
evm.model.C4.837	hypothetical protein CH063_09317
evm.model.C4.838	dibenzothiophene desulfurization enzyme A
evm.model.C4.890	CrcB-like protein
evm.model.C4.891	hypothetical protein FOXB_11362
evm.model.C4.892
evm.model.C4.899	hypothetical protein AOR_1_294074
evm.model.C4.900
evm.model.C4.903
evm.model.C4.908
evm.model.C4.910
evm.model.C4.913	C2H2 finger domain protein
evm.model.C4.97	hypothetical protein NECHADRAFT_95146
evm.model.C5.1	protein kinase
evm.model.C5.100	Pc13g14140
evm.model.C5.103	HHE domain protein
evm.model.C5.12	protease S8 tripeptidyl peptidase I
evm.model.C5.123	salicylate hydroxylase
evm.model.C5.126	conserved hypothetical protein
evm.model.C5.130	alcohol dehydrogenase
evm.model.C5.145
evm.model.C5.157	hypothetical protein EhV247
evm.model.C5.17
evm.model.C5.171	NACHT domain protein
evm.model.C5.194	hypothetical protein AKAW_02494
evm.model.C5.205	hypothetical protein AFUB_079230
evm.model.C5.236
evm.model.C5.246	AAA family ATPase
evm.model.C5.254	unnamed protein product
evm.model.C5.255	hypothetical protein HMPREF1120_00855
evm.model.C5.257	hypothetical protein MBM_06301
evm.model.C5.288	hypothetical protein ANI_1_1570094
evm.model.C5.313	Beta-ketoacyl synthase
evm.model.C5.33
evm.model.C5.343	srpk
evm.model.C5.356
evm.model.C5.36	hypothetical protein AN5286.2
evm.model.C5.37	conserved hypothetical protein
evm.model.C5.388	Major facilitator superfamily
evm.model.C5.390
evm.model.C5.401
evm.model.C5.412	GPI anchored protein
evm.model.C5.414	hypothetical protein AOR_1_2686154
evm.model.C5.419
evm.model.C5.428	predicted protein
evm.model.C5.499	hypothetical protein ATEG_03049
evm.model.C5.50	conserved hypothetical protein
evm.model.C5.576	protein kinase subdomain-containing protein
evm.model.C5.591
evm.model.C5.63	enoyl-CoA hydratase/isomerase family protein
evm.model.C5.653	hypothetical protein TSTA_020850
evm.model.C5.675	hypothetical protein ASPNIDRAFT_42051
evm.model.C5.682	alpha-galactosidase A precursor
evm.model.C5.72	hypothetical protein CMQ_710
evm.model.C5.734	conserved hypothetical protein
evm.model.C5.747
evm.model.C5.750	methyltransferase LaeA-like
evm.model.C5.763
evm.model.C5.767	short chain dehydrogenase/reductase
evm.model.C5.784
evm.model.C5.785	siderophore iron transporter
evm.model.C5.79	acid phosphatase AphA
evm.model.C5.794	hypothetical protein NFIA_048600
evm.model.C5.817
evm.model.C5.83
evm.model.C5.832	phosphotransferase enzyme family protein
evm.model.C5.97	hypothetical protein SNOG_02527
evm.model.C6.112	Pc16g04530
evm.model.C6.114
evm.model.C6.127	dehydrogenase
evm.model.C6.152	FAD dependent oxidoreductase
evm.model.C6.169	conserved hypothetical protein
evm.model.C6.18	hypothetical protein Ao3042_09733
evm.model.C6.181	conserved hypothetical protein
evm.model.C6.196	hypothetical protein SNOG_15404
evm.model.C6.206	tyrocidine synthetase 1
evm.model.C6.235	hypothetical protein AOR_1_266174
evm.model.C6.260
evm.model.C6.262	l-allo-threonine aldolase
evm.model.C6.264	sensor histidine kinase
evm.model.C6.265	sensor histidine kinase
evm.model.C6.266	Pc21g09970
evm.model.C6.267
evm.model.C6.268
evm.model.C6.285	hypothetical protein CPC735_017220
evm.model.C6.309
evm.model.C6.352	hypothetical protein NECHADRAFT_82456
evm.model.C6.357
evm.model.C6.358	hypothetical protein TRIVIDRAFT_46955
evm.model.C6.380	hypothetical protein AOL_s00043g510
evm.model.C6.381	hypothetical protein NCU07901
evm.model.C6.382	hypothetical protein AOL_s00043g511
evm.model.C6.391	hypothetical protein AOR_1_318194
evm.model.C6.407	aldehyde dehydrogenase 3I1
evm.model.C6.448	protein kinase
evm.model.C6.45
evm.model.C6.456
evm.model.C6.460	similar to An15g05860
evm.model.C6.476
evm.model.C6.485	cytochrome P450 oxidoreductase OrdA-like
evm.model.C6.521	adenosine deaminase
evm.model.C6.525
evm.model.C6.53
evm.model.C6.543
evm.model.C6.566	hypothetical protein STEHIDRAFT_159634
evm.model.C6.576
evm.model.C6.585	NAD+ synthase
evm.model.C6.667	triacylglycerol lipase
evm.model.C6.698	amino acid adenylation domain protein
evm.model.C6.699	hypothetical protein CHGG_00153
evm.model.C6.73	predicted protein
evm.model.C6.746	hypothetical protein AKAW_09975
evm.model.C6.75	hypothetical protein TSTA_012270
evm.model.C6.751	conserved hypothetical protein
evm.model.C6.766	hypothetical protein MPH_08204
evm.model.C6.767	hypothetical protein MPH_08205
evm.model.C6.772	hypothetical protein NECHADRAFT_55834
evm.model.C6.789	hypothetical protein Ao3042_08989
evm.model.C6.805	conserved hypothetical protein
evm.model.C6.818
evm.model.C6.820	hypothetical protein VDAG_06172
evm.model.C6.826	Pc22g24870
evm.model.C6.83	conserved hypothetical protein
evm.model.C6.838
evm.model.C6.840	conserved hypothetical protein
evm.model.C6.841	CMP/dCMP deaminase zinc-binding protein
evm.model.C6.853
evm.model.C6.854
evm.model.C6.863	cytochrome P450
evm.model.C6.91	hypothetical protein
evm.model.C6.95	MFS transporter
evm.model.C7.11
evm.model.C7.122	hypothetical protein
evm.model.C7.129
evm.model.C7.13	oxidoreductase
evm.model.C7.143	predicted protein
evm.model.C7.242	4-hydroxyphenylpyruvate dioxygenase
evm.model.C7.244
evm.model.C7.250	hypothetical protein AFUA_1G00830
evm.model.C7.252	conserved hypothetical protein
evm.model.C7.265	hypothetical protein TRIATDRAFT_38183
evm.model.C7.271	hypothetical protein
evm.model.C7.316
evm.model.C7.340	hypothetical protein ATEG_06875
evm.model.C7.367	monooxygenase
evm.model.C7.368	Pc13g04540
evm.model.C7.379
evm.model.C7.383
evm.model.C7.430	aldose 1-epimerase
evm.model.C7.443	alpha-ketoglutarate-dependent sulfonate dioxygenase
evm.model.C7.511	2,3-dihydroxybenzoic acid decarboxylase
evm.model.C7.541	annexin ANXC4
evm.model.C7.57
evm.model.C7.6	predicted protein
evm.model.C7.608	similar to MFS drug efflux transporter
evm.model.C7.611	hypothetical protein FOXB_10977
evm.model.C7.614
evm.model.C7.621	hypothetical protein ASPNIDRAFT_131008
evm.model.C7.635	alcohol dehydrogenase
evm.model.C7.637	conserved hypothetical protein
evm.model.C7.646	hypothetical protein MAA_01656
evm.model.C7.648	conserved hypothetical protein
evm.model.C7.651
evm.model.C7.699	hypothetical protein
evm.model.C7.703	phosphotransferase family protein
evm.model.C7.98	putative Uridine permease
evm.model.C8.148	bZIP transcription factor HacA
evm.model.C8.161	pyrroline-5-carboxylate reductase
evm.model.C8.174	Acyl-CoA N-acyltransferase
evm.model.C8.176
evm.model.C8.189	conserved hypothetical protein
evm.model.C8.19	12-oxophytodienoate reductase
evm.model.C8.2	predicted protein
evm.model.C8.200
evm.model.C8.206
evm.model.C8.212	hypothetical protein MAA_06503
evm.model.C8.215	methionine permease
evm.model.C8.219
evm.model.C8.237	hypothetical protein MPH_12417
evm.model.C8.238	conserved hypothetical protein
evm.model.C8.258	hypothetical protein NECHADRAFT_78631
evm.model.C8.261	hypothetical protein THITE_2089013
evm.model.C8.29	flavin-binding monooxygenase
evm.model.C8.329
evm.model.C8.330	hypothetical protein AN3543.2
evm.model.C8.337	predicted protein
evm.model.C8.340	Pc18g04490
evm.model.C8.357
evm.model.C8.363	N-acetylglucosamine-1-phosphodiester alpha-N-acetylglucosaminidase
evm.model.C8.383	hypothetical protein
evm.model.C8.406	hypothetical protein CHGG_07643
evm.model.C8.409
evm.model.C8.42	putative aminoglycoside phosphotransferase
evm.model.C8.438
evm.model.C8.448	deoxyribodipyrimidine photo-lyase Phr1
evm.model.C8.449	putative glutathione S-transferase
evm.model.C8.45	conserved hypothetical protein
evm.model.C8.450	hypothetical protein FOXB_00972
evm.model.C8.516	ADP-heptose:LPS heptosyltransferase-like protein
evm.model.C8.529
evm.model.C8.562	hypothetical protein CONPUDRAFT_126342
evm.model.C8.7	hypothetical protein
evm.model.C8.76	TPA: DUF500 and SH3 domain protein (AFU_orthologue; AFUA_6G07880)
evm.model.scaffold00023.1	phytase
evm.model.scaffold00023.20	hypothetical protein HMPREF1120_07846
evm.model.scaffold00023.22	AMP dependent CoA ligase
evm.model.scaffold00023.45
evm.model.scaffold00023.49	conserved hypothetical protein
evm.model.scaffold00023.51	predicted protein
evm.model.scaffold00023.52	conserved hypothetical protein
evm.model.scaffold00028.1	hypothetical protein AKAW_11166
evm.model.scaffold00028.3	hypothetical protein AKAW_11007
evm.model.scaffold00029.2	phosphotransferase family protein
evm.model.scaffold00029.3
evm.model.scaffold00033.1
evm.model.scaffold00036.1
evm.model.scaffold00039.1	hypothetical protein AOR_1_212074
evm.model.scaffold00043.1	conserved hypothetical protein
evm.model.scaffold00050.1
