# Supplementary material for: Complete genome sequence and transcriptomics analyses reveal pigment biosynthesis and regulatory mechanisms in an industrial strain, Monascus purpureus YY-1
Source: Sci Rep. 2015 Feb 9;5:8331. doi: 10.1038/srep08331 (PMC4321180; doi:10.1038/srep08331)
Supplement: Supplementary Information — Dataset 6 [file srep08331-s7.xls]

## Sheet: Sheet1
Data S6 Genes associated with glucosamine of M. purpureus YY-1
Chromosome location	Putative function
evm.model.C1.1158	UDP-N-acetylglucosamine-dolichyl-phosphate N-acetylglucosaminephosphate transferase
evm.model.C1.139	UDP-N-acetylglucosamine pyrophosphorylase
evm.model.C1.233	UDP-N-acetylglucosamine transferase subunit alg14
evm.model.C1.291	N-acetylglucosamine-phosphate mutase
evm.model.C1.732	glycosyltransferase family 28
evm.model.C2.1083	UDP-N-acetylglucosaminyltransferase
evm.model.C3.659	DUF563 domain-containing protein
evm.model.C4.27	UPD-GlcNAc transporter (Mnn2-2)
evm.model.C5.803	glucosamine 6-phosphate N-acetyltransferase
evm.model.C6.653	glucosamine-6-phosphate isomerase
evm.model.C6.656	N-acetylglucosamine-6-phosphate deacetylase (NagA)
evm.model.C8.363	N-acetylglucosamine-1-phosphodiester alpha-N-acetylglucosaminidase
