# Supplementary material for: Complete genome sequence and transcriptomics analyses reveal pigment biosynthesis and regulatory mechanisms in an industrial strain, Monascus purpureus YY-1
Source: Sci Rep. 2015 Feb 9;5:8331. doi: 10.1038/srep08331 (PMC4321180; doi:10.1038/srep08331)
Supplement: Supplementary Information — Dataset 7 [file srep08331-s8.xls]

## Sheet: Sheet1
Data S7 Protease genes of M. purpureus YY-1
Chromosome location	Putative function
evm.model.C1.1173	hypothetical protein CIMG_01394
evm.model.C1.1220	mitochondrial serine protease Pim1
evm.model.C1.188	Mitochondrial inner membrane protease atp23
evm.model.C1.215	26S protease subunit rpt4
evm.model.C1.285	26S protease regulatory subunit 6A
evm.model.C1.333	Pc13g02170
evm.model.C1.420	hypothetical protein NECHADRAFT_62410
evm.model.C1.580	mitochondrial inner membrane protease subunit Imp2
evm.model.C1.704	pheromone processing endoprotease Kex2
evm.model.C1.746	OTU-like cysteine protease
evm.model.C1.967	putative ATP-dependent Clp-type protease
evm.model.C2.1060	hypothetical protein ATEG_02548
evm.model.C2.1121	alkaline serine protease AorO
evm.model.C2.156	Ulp1 protease
evm.model.C2.458	protein YME1
evm.model.C2.61	a-pheromone processing metallopeptidase Ste23
evm.model.C2.611	ATP-dependent protease (CrgA)
evm.model.C2.770	acid proteinase
evm.model.C2.946	Pc13g09890
evm.model.C3.123	extracelular serine carboxypeptidase
evm.model.C3.153	CAAX prenyl protease 1
evm.model.C3.155	zinc metalloprotease
evm.model.C3.541	aspartic endopeptidase Pep2
evm.model.C3.542	26S protease regulatory subunit 6B
evm.model.C4.214	similar to extracelular serine carboxypeptidase (secreted protein)
evm.model.C4.419	Alkaline protease 2
evm.model.C5.12	protease S8 tripeptidyl peptidase I
evm.model.C5.191	endosome-associated ubiquitin isopeptidase (AmsH)
evm.model.C5.381	26S protease regulatory subunit 4
evm.model.C6.34	C6 transcription factor
evm.model.C6.428	Alkaline protease 1
evm.model.C6.478	sentrin/sumo-specific protease
evm.model.C6.514	hypothetical protein ASPNIDRAFT_57330
evm.model.C6.754	serine peptidase
evm.model.C6.97	metalloendoprotease HMP1
evm.model.C7.105	LON domain serine protease
evm.model.C7.397	Pc20g08610
evm.model.C7.416	OTU-like cysteine protease
evm.model.C7.457	fungal specific transcription factor
evm.model.C7.593	26S protease regulatory subunit 7
evm.model.C7.60	OTU-like cysteine protease
evm.model.C7.663	ATP-dependent Clp protease
evm.model.C8.64	subtilisin
