# Supplementary material for: Complete genome sequence and transcriptomics analyses reveal pigment biosynthesis and regulatory mechanisms in an industrial strain, Monascus purpureus YY-1
Source: Sci Rep. 2015 Feb 9;5:8331. doi: 10.1038/srep08331 (PMC4321180; doi:10.1038/srep08331)
Supplement: Supplementary Information — Dataset 8 [file srep08331-s9.xls]

## Sheet: Sheet1
Data S8 Primers used for verifying the PKS-NRPS hybrids (C1.427, C2.1159 and C6.698) in M. purpureus YY-1
Name	Sequence (5'→3')	Chromosome	Primer start	Primer end	PCR product length (bp)
C1.427-1-F	ATGGCACGGTCACAATATAC	P1	1318240	1318259	900
C1.427-1-R	GTACGTTTGGCGAATAAGCG	P1	1319120	1319139
C1.427-2-F	ACGGTCACGTATGTGGGAT	P1	1318929	1318947	1041
C1.427-2-R	AGGGAGTGCTGCATTTTCA	P1	1319951	1319969
C1.427-3-F	AATGAAGGATTCTCTGGGT	P1	1319793	1319811	1129
C1.427-3-R	GTTGAAGGCGTATTGGCTA	P1	1320903	1320921
C1.427-4-F	TTGAAAGGCCCTACCACCC	P1	1320742	1320760	951
C1.427-4-R	GCAAAAAGCAGCAAAGATG	P1	1321674	1321692
C1.427-5-F	CCCTCGTCCCAGTCAACAT	P1	1321478	1321496	995
C1.427-5-R	ACCAGTACCAGCGCCTACC	P1	1322454	1322472
C1.427-6-F	CTAGAACACATGATTGAAA	P1	1322320	1322338	1057
C1.427-6-R	ACTCGTAGAGAAGAGACCG	P1	1323358	1323376
C1.427-7-F	CTTGGATGAGCCGCTGTTC	P1	1323213	1323231	1127
C1.427-7-R	TGGCATGTCTTGCCTTTAG	P1	1324321	1324339
C1.427-8-F	TCAACAGACTCATTCGGTC	P1	1324191	1324209	1171
C1.427-8-R	CTCAAGCTCTTTCACATCG	P1	1325343	1325361
C1.427-9-F	ATGCCTATCTCTGAACCCA	P1	1325104	1325122	927
C1.427-9-R	CGGAAGGACATACTGACTA	P1	1326012	1326030
C1.427-10-F	CACAGGAGCGATTATGGTT	P1	1325831	1325849	1161
C1.427-10-R	AGGACTGCGACTTGAGACC	P1	1326973	1326991
C1.427-11-F	ATAAGATGGGATCAACAAG	P1	1326842	1326860	954
C1.427-11-R	ACCACAAGAGGTCAAAGGT	P1	1327777	1327795
C1.427-12-F	ACAAGCAGAGCCCAATCAT	P1	1327576	1327594	1265
C1.427-12-R	AGGTGGACGGGAGAGCAGA	P1	1338822	1338840
C1.427-13-F	TGAAGAGGGAGACCGACGA	P1	1328524	1328542	885
C1.427-13-R	TATGACTTTAGGAATGAGA	P1	1329390	1329408
C1.427-14-F	CAGTCAAGTCAGCAAAGGTC	P1	1329263	1329282	815
C1.427-14-R	TTATGACCGAGACAAGTAAG	P1	1330058	1330077
C2.1159-1-F	ATGGCAATGGCTACTTCTCC	P2	3788812	3788831	992
C2.1159-1-R	GCTTCAGGATTACCACGCAT	P2	3789784	3789803
C2.1159-2-F	CCCATCCGAACCTCACACA	P2	3789604	3789622	1161
C2.1159-2-R	GGAAAGGGGCAGAGCTATC	P2	3790746	3790764
C2.1159-3-F	GTCTGGGAGATTCAGAAAA	P2	3790630	3790648	965
C2.1159-3-R	CATCAACCTGGACGTGGTC	P2	3791576	3791594
C2.1159-4-F	GCTGTGCTCATCTTGCCCC	P2	3791409	3791427	985
C2.1159-4-R	TGATAGAAACGCTCGTCGG	P2	3792375	3792393
C2.1159-5-F	ATGGCAGTTTATCCTTCAC	P2	3792211	3792229	1217
C2.1159-5-R	GACTACCTTTCTTCTCTAG	P2	3793409	3793427
C2.1159-6-F	CAGAGGTCTTTTGATTTGG	P2	3793157	3793175	1185
C2.1159-6-R	GGCAGTAAGCGGCTGGTAT	P2	3794323	3794341
C2.1159-7-F	CAGAAAGACGCTCTGGAAG	P2	3794099	3794117	1023
C2.1159-7-R	AGAAGATGAATGGGGTGGA	P2	3795103	3795121
C2.1159-8-F	GAATCGTGAATATTGGAGG	P2	3794948	3794966	1017
C2.1159-8-R	GCAGTAGTGGGATGAGGTC	P2	3795946	3795964
C2.1159-9-F	GGATTGTTACTGGGGCTCG	P2	3795818	3795836	971
C2.1159-9-R	CACATCGTTGTAGGACGTG	P2	3796770	3796788
C2.1159-10-F	TGATATCGAGTCCGGCGAG	P2	3796638	3796656	1129
C2.1159-10-R	AACAGACGAAGGGCAAGTG	P2	3797748	3797766
C2.1159-11-F	CTGACCTGCTTGTCCTCGT	P2	3797584	3797602	957
C2.1159-11-R	CTCGTCCTCTGCACCTTCC	P2	3798522	3798540
C2.1159-12-F	AACGGTGTGCATCTCTTCG	P2	3798405	3798423	935
C2.1159-12-R	AACTCTGGCGGTCTGTCTT	P2	3799321	3799339
C2.1159-13-F	TGATTGAAGATGGTGCTAC	P2	3799061	3799078	933
C2.1159-13-R	AATGGATTCCGACAAAGGT	P2	3799975	3799993
C2.1159-14-F	ATTGACTGGGATGAGGAAA	P2	3799861	3799879	949
C2.1159-14-R	GAGTGAACGGTAAAGGGTG	P2	3800791	3800809
C2.1159-15-F	CGCATACAGGATTCATACTC	P2	3800404	3800423	774
C2.1159-15-R	GCAAGGGTAGAAGATATCAT	P2	3801158	3801177
C6.698-1-F	CTAGCGTGCTCCGAATATTT	P6	2189374	2189393	858
C6.698-1-R	CATCTCACAGCCAAGTCCTC	P6	2190212	2190231
C6.698-2-F	ATCATGGTGAGCAAACAGC	P6	2190006	2190024	1117
C6.698-2-R	CTTCAACAGGGAAGAGTCG	P6	2191104	2191122
C6.698-3-F	GCACGTCCGAAGGGATTTG	P6	2190834	2190852	1025
C6.698-3-R	TGCGGGATTGTGGGGTTTA	P6	2191840	2191858
C6.698-4-F	TTGTCTATGTGGATCCGAA	P6	2192057	2192075	1095
C6.698-4-R	ACCTACCCCTGCATTACTG	P6	2193133	2193151
C6.698-5-F	CGCGGTCAACCGGAGCTTA	P6	2192942	2192960	935
C6.698-5-R	CCTGCCCCCAATTCCAACA	P6	2193858	2193876
C6.698-6-F	CTGCGGTTCCATCTGTCAA	P6	2193743	2193761	911
C6.698-6-R	CCGTTCCTCCTCCCTCCTT	P6	2194635	2194653
C6.698-7-F	TAATCGGCTAAAGAAAATC	P6	2194104	2194122	1051
C6.698-7-R	CTAACAACACAGAGCAAGG	P6	2195136	2195154
C6.698-8-F	GCCCGAAGACAGTGGTAGCA	P6	2194895	2194914	796
C6.698-8-R	CCGCGACAAAGAGCAACGCC	P6	2195671	2195690
